# Supplementary material for: Network-based analysis identifies shared mechanisms between ischemic stroke and myocardial infarction and therapeutic ingredients of Buyang Huanwu Decoction
Source: Front Genet. 2026 Jun 17;17:1843679. doi: 10.3389/fgene.2026.1843679 (PMC13318255; doi:10.3389/fgene.2026.1843679)
Supplement: Supplementary file 1 [file Table1.xlsx]

## Sheet: Table S1
Table S1. Sample information for ischemic stroke (IS), myocardial infarction (MI), and rheumatoid arthritis (RA)
GSE122709(IS)		GSE109048(MI)		GSE60993(MI)		GSE61144(MI)		GSE274598(RA)
Disease samples	Control samples	Disease samples	Control samples	Disease samples	Control samples	Disease samples	Control samples	Disease samples	Control samples
GSM3483771	GSM3483776	GSM2928485	GSM2928471	GSM1495321	GSM1495313	GSM1498378	GSM1498383	GSM8453441	GSM8453437
GSM3483772	GSM3483777	GSM2928486	GSM2928472	GSM1495322	GSM1495314	GSM1498376	GSM1498384	GSM8453442	GSM8453435
GSM3483773	GSM3483778	GSM2928489	GSM2928475	GSM1495324	GSM1495315	GSM1498377	GSM1498385	GSM8453448	GSM8453436
GSM3483774	GSM3483779	GSM2928490	GSM2928484	GSM1495327	GSM1495316	GSM1498379	GSM1498386	GSM8453449
GSM3483775	GSM3483780	GSM2928492		GSM1495328	GSM1495317	GSM1498380	GSM1498387	GSM8453450
		GSM2928493		GSM1495329	GSM1495318	GSM1498381	GSM1498388	GSM8453451
		GSM2928495		GSM1495330	GSM1495319	GSM1498382	GSM1498389	GSM8453452
		GSM2928496		GSM1495331			GSM1498390	GSM8453440
		GSM2928497		GSM1495332			GSM1498391
		GSM2928498		GSM1495333			GSM1498392
		GSM2928499		GSM1495334
		GSM2928500		GSM1495335
		GSM2928501		GSM1495336
		GSM2928502
GSE122709 (IS): Only acute-phase IS samples (within 24h post-onset) were included; subacute-phase samples were excluded.
GSE109048 (MI): Only STEMI samples were included; stable coronary artery disease samples were excluded.
GSE60993 (MI): STEMI and NSTEMI samples were merged into a single MI group; unstable angina samples were excluded.
GSE61144 (MI): Only pre-PCI STEMI samples were included; post-PCI samples were excluded.
GSE274598 (RA): Only early, treatment-naïve RA samples were included; refractory RA samples were excluded.
All samples were subjected to quality control and outlier removal as described in the Methods section.

## Sheet: Table S2A
Table S2A. Ingredient-target associations for Buyang Huanwu Decoction (BHD)
Ingredient	Target
(+)-alpha-Terpineol	ADRB2, RXRA, ADRA1A, SLC6A4, MAOA, CHRM2, DPP4, SLC6A2, GABRA1, ADRA1B, MAOB, PDE3A, ADRA1D, CHRM1, IGHG1, CHRM3, SLC6A3, ADRB1, PRSS1
(+)-Aromadendrene	PA2G4, MYO1F, GGPS1, MYO1E, PDSS1, MYO1C, TKTL1, SPEN, A2M, SKI, FDPS, PDSS2, APRT
(+)-Borneol	NR1H4, NR1I3, CDC25A, POLA1, NPC1L1, SHBG, CA2, HSD11B1, AR, NR5A1, CDC25B, CA1, CA4, RORA, GPBAR1
(+)-Camphoric acid	TBXA2R, PIWIL2, P4HTM
Cuparene	CYP4Z1, CYP4F22, MNT, CYP17A1, CYP2C8, CYP2U1, CYP2F1, CYP2S1, CDC25C, CYP4B1, CYP4A22, CYP4F3, CDC25A, ERI3, CYP2D6, MPRIP, CYP20A1, CYP26A1, CYP2C19, CDC25B, CYP2J2, CYP2W1, CYP1A2, CYP1A1, CYP26B1, CYP2C9, CYP2R1, CYP4A11, CYP46A1, CYP2A6, TRIOBP, CYP2A7, CYP4X1, CYP2C18, CYP2B6, CYP26C1, CYP21A2, CYP4V2, CYP4F2, CYP2A13, ERI2
(+)-Terpinen-4-ol	ACHE, GABRA1, IGHG1, CHRM3, ADRA1B, CHRNA2, CHRM2, DPP4, SLC6A2, CHRM1, PRSS1
Decursinol	SDR39U1, MAOA
(+)-alpha-Curcumene	KRAS, DHX9, GTF2IRD1, RNF130, ACO1, KPNA4, JPH3, XPNPEP2, SEC23IP, GOT1, TDRD9, MRO, APRT, PMPCB, MROH8, UQCRC1, FNBP1, UBA52, AOC3, PLA2G15, LONP2, TNNI3, RNF11, POLA1, RNF181, DDHD1, MROH2B, RNF165, CCNY, EDF1, ACO2, RNF149, DDB1, XYLB, PON1, ALDH9A1, GSPT1, TUBA1A, F10, MYL12A, RNF44, GDAP2, TK1, CSTF2T, TUBA3C, SLC3A1, RPL4, ALDH16A1, NRAS, GMPS, AMY1A, PJA2, CHMP3, ALDH1L2, EIF2B2, RPL15, GO…
2-epi-alpha-Funebrene	NCOA1, CYB5R4, CALM3, HPDL, CYB5R3, OXNAD1, RUSC1, MKS1, ACAT1, HPD, DPP4, PTGS2, DOT1L, SLC29A3, CYB5R1, NCOA2, CA2, PFAS, AR, DHDDS, ESR1, HMGCR, GGPS1, NUS1, KCNH2, NOS2, FDPS, MVD, PRSS1
(+)-beta-Phellandrene	ACHE, GABRA1, CHRM3, CHRNA2, CHRM2, DPP4, PRSS1
(+)-cis-Carveol	CAT, SLC9A6, MYLK3, ACTA1, QSOX2, AKR1B10, MLH3, PDP2, SH3YL1, TNFRSF10B, ACTRT2, PCBP1, CCL2, GANC, DYNC1H1, DDB1, GGPS1, ISYNA1, DHX34, ADH4, PHLPP1, SLC47A1, FOLH1, PPP2R3A, APEX1, JMJD6, NFYA, MAPK1, HNF4G, MAPK12, ADCY10, MAPK7, TMPRSS11D, ACTL10, PNCK, ADH1B, TWF2, CMAS, CA5A, PPCDC, GLUL, BBOX1, MAEA, PSMC6, CHD5, MAPK15, TOP1MT, MAGEB2, ADH5, STK38, UNG, CREB5, SEL1L, ZKSCAN7, ATP9B, RUSC…
Toluene, p-(1,2,2-trimethylcyclopentyl)-, (R)-(+)-	PTPN1, FNTA, PTPN2, PTPRC, LIG1, CTSD, CDC25B, ELANE, PTPRF, GPBAR1, PPARG, PTPN6, USP7, HSD11B1, F3, POLB, FABP3, FABP1, DUSP3, GAA, PLA2G1B, PTPN7
Ledol	ACHE, GABRA1, CHRM3, ADRA1B, CHRM2, DPP4, CHRM1
Spathulenol	OPRK1, TYMS, SHB, PPT2
Syringaresinol, (+)-	RDH14, HTR1E, TAAR5, GPR139, DHRS13, CCR2, DECR2, PTGER4, PTGER3, ACKR3, SSTR5, GPR83, HSD17B11, C2orf81, NTSR1, HSD17B8, DECR1, DRD5, NPY1R, OPN3, BDKRB1, MAOA, HTR1A, PTGER2, GPR37, SSTR4, AGTR2, GPR151, CNR2, PECR, DHRS2, GPR3, OPN4, CXCR4, CDC5L, CBR4, OPN1SW, DHRS7C, BDH2, OPN5, PTGDR, MYBL2, CBR1, CCL11, HTR2C, GPR65, HSD17B1, CCR5, RXFP3, DRD4, MLNR, TTF1, PTGIR, ADRB2, SRMS, GPR27, CBR3, …
Taxifolin	SDR42E1, ABCC1, CA9, FGF18, CYB5R3, PTPRG, MLH3, SPAG9, USP48, MPG, PRDX1, CA11, ERCC2, KAT5, TXNRD2, OLR1, SRMS, STAT5B, CAMKK2, NTHL1, CDC25A, CA14, XPA, HAUS1, GPT2, NQO1, CA8, CA7, ABCF2, GDF15, CA5A, TXNRD1, TRAPPC11, PTS, CA3, FEM1C, RASA1, TSTA3, ABCF3, GSTM1, STAT6, CA13, KIFAP3, STAT5A, CYB5R1, USP40, NSDHL, GAS6, APOB, HSD3B1, USP18, HSD3B7, CA4, FGF3, CA12, BRIP1, CD22, GNE, HMOX1, PRD…
(+)-trans-Carveol	NPY1R
beta-Cedrene	PTGS2
Decursinol, (-)-	PTPN1, NPY1R
alpha-Cedrene	DPYS, EFTUD2, CNBD2, PPP6C, TESC, DPYSL4, CRMP1, PNPLA7, PDSS1, PES1, PRKAR2A, PDSS2, DPYSL2, UBA7, UBA6, RPL7, UBA1, PMM2, DPYSL5, PNPLA6, PMM1, EEF2, PRKAR2B, DPYSL3, FDPS, MVD
(-)-alpha-Pinene	ACHE, GABRA1, DPP4, GSK3B, PRSS1
(-)-Camphoric acid	TRPV1, ACHE, TRPA1, GABRA1, TRPV3, TRPM8, AR, NR3C1, PRSS1, ESR1
Caryophyllene oxide	ACHE, TP53, GABRA1, GNRH1, CHRM3, PTGS2, PRSS1, RDH11, ARF4, COX5A, SPR, C8G, ADRA1B, CHRM2, DPP4, CHRM1, NCOA2, ESR1
(-)-Catechin	CKMT1A, MTOR, SLC22A11, MBLAC2, TNFRSF10A, GPX4, CAT, GSTT2B, PDF, AKR1C3, ACTA1, ZFAND6, DECR1, AKR1B10, TP53, CEBPD, AADACL4, COMT, ETHE1, CASP3, GSTA1, AKR1B15, GLYR1, RALGAPA1, NCOA2, PPARG, LEPR, LRTOMT, MEF2D, ERH, ZFAND3, CYP2A7, SIRT1, ARG2, PON1, ZFAND4, TNF, EEF1E1, CRP, DNMT1, POR, CYP2A13, CMPK2, MEF2C, EEF1G, SLC47A1, CCT3, RPSA, PEPD, NDOR1, GPX7, AKR1E2, GOT2, CYP2D6, TYR, AKR1C1, …
(-)-Globulol	ACHE, PTGS1, DPP4, PTGS2, SLC6A2, NCOA2, PRSS1
(1S,7R,8aS)-1-methyl-7-prop-1-en-2-yl-1,2,3,5,6,7,8,8a-octahydroazulene-4-carbaldehyde	SLC22A1, SLC22A3, NR3C2, SIGMAR1, NR1H4, CYP2C9, SHBG, AR, CYP17A1, CYP19A1, HSD17B3, P2RX3, XBP1, SRD5A2, GPR55, BCHE, GPBAR1
(-)-Isoledene	IGF1R
Medicarpin	TNFRSF11B, PSMA8, DLG5, TRNT1, ACO1, IREB2, CCT3, SEC61A1, VAT1L, RTN4IP1, USH1C, GRID2IP, COMT, HAL, POLR3A, YWHAG, VAT1, POLR1A, GRASP, SFN, LRTOMT, TP53I3, YWHAE, LNX1, YWHAH, GRIP1, FRMPD2, PSMA7, CRYZL1, MECR, LHCGR, PARD3B, IL16
Astrapterocarpan	ACHE, ADRB2, ADRA1A, SLC6A4, ADRA2A, CHRM2, AOC3, PTGS2, SLC6A2, DPP4, DRD1, HTR7, GABRA1, ADRA1B, ADRA1D, CHRM1, ADRA2C, HTR2A, CHRM3, SLC6A3, ADRB1, ADRA2B, CHRNA2, SCN5A, PRSS1
[(2R,3S,4S,5R,6S)-6-[[(6aR,11aR)-9,10-dimethoxy-6a,11a-dihydro-6H-[1]benzofuro[3,2-c]chromen-3-yl]oxy]-3,4,5-trihydroxyoxan-2-yl]methyl acetate	PSMB5
Mucronulatol	ABCB4
(1S)-6,6-Dimethyl-2-methylenebicyclo[3.1.1]heptane	CAV1, ACHE, TOP1, PRKCA, RUNX1T1, ARC, FSHB, PTGER3, RXRA, LHB, ADRA1A, DPEP1, LYZ, RASGRF1, MAOA, RAF1, HSPB1, ERBB2, ELANE, CHRM2, DPP4, PTGS2, SLC6A2, HIF1A, DUOX2, NCOA2, NPS, GABRA2, DBT, IER5, GJA1, GABRA1, CCL2, NPSR1, CRLF1, CHRNA4, MEF2D, CA2, ADIPOQ, PTGS1, ADRA1B, ZFHX3, ADRA1D, CHRM1, MEF2A, ESR1, ADRA2C, CHRM3, SLC6A3, IL2, CHRNA2, TFAM, ADORA3, ACACA, BIRC5, MYC, PRSS1, NOS3
(-)-Sabinene	CFLAR
(-)-Taxifolin	CA3, CA12, ESR2, PIM1, PSIP1, KLK2, ALPL, MET, BACE1, CA9, HSP90AB1, TAS2R31, DPEP1, CA1, ELANE, DPP4, PTGS2, CYP19A1, CYP1A1, PPARG, CYP2C9, CTDSP1, CA2, AR, KDR, PTGS1, MAPK10, CA7, ABCG2, PSMB5, GSK3B, CRHBP, MCL1, ESR1, CA5B, CCNA2, CDK2, CA5A, SHBG, SLCO2B1, FGFR1, CYP1B1, CBR1, NOS2, CA4, ADORA3, HSD17B1, MAPK14
6,6-Dimethyl-2-methylenebicyclo[3.1.1]hept-3-yl acetate	NEK7, POLI, NEK2, ACMSD, WDR1, ACSS1, POLH, ACSS2, GMFB, POLK, ACSS3, CHIT1, REV1, NEK6, GMFG
alpha-Gurjunene	EIF4A2, TKTL1, EIF4A1, SNORA81, EIF4A3
Beta-Sitosterol	CYP4Z1, CYP4F22, CYB5R4, SLC7A2, MNT, CYP17A1, CYP2C8, RHCE, CYB5R3, OXNAD1, C10orf90, CYP2U1, CYP2F1, RUSC1, CYP2S1, CYP4B1, CYP4A22, CYP4F3, CYP2D6, ERI3, CYP20A1, S100G, CYP26A1, CYP2C19, CYP2J2, CYP2W1, CYP1A2, SLC29A3, CYB5R1, CYP1A1, CYP26B1, CYP2C9, CYP2R1, CYP4A11, CYP46A1, DHDDS, CYP2A6, SLC7A4, SLC7A14, HMGCR, GGPS1, CYP2A7, CYP4X1, SLC7A1, NUS1, CYP2C18, CYP2B6, FDPS, CYP26C1, CYP21A2,…
Fenchone	LIG1, TRPA1, OR7D4, PKLR, MCCC1, PCCA, GRID1, COLQ, GCM2, LIG3, BCHE, PKM
(1-Ethylpropyl)benzene	ETFDH, MCAT
(S)-14-Methylhexadecanoic acid	PTPN1, SLC22A8, NR3C2, FNTA, PTGIR, CISD1, KDM5C, CDC25A, PTGER2, HSD17B3, CYP19A1, GPBAR1, NR1H4, GABRA1, CTDSP1, VDR, HSD11B1, AR, SLC10A1, FABP3, FABP1, NPC1L1, SHBG, SLC22A6, F10
(1aR,4aS,7R,7aR,7bR)-1,1,7-Trimethyl-4-methylidenedecahydro-1H-cyclopropa(e)azulen-7-ol	HSD11B1
alpha-Cadinol	GABRA1, CHRM3, ADRA1B, CHRNA2, PTGS2, SLC6A2, CHRM1
(1R,4S,5R)-1,8-Dimethyl-4-(prop-1-en-2-yl)spiro[4.5]dec-7-ene	HMGCR, GGPS1, GAS7, CYB5R4, AASDH, COQ7, CHCHD5, FCHO2, CYB5R3, OXNAD1, SLC29A3, CYB5R1
4-Thujanol (cis-Sabinene hydrate)	NR1H4, ACHE, GABRA1, DPP4, CDC25A, NR1I3, SHBG, CA2, HSD11B1, AR, CDC25B, PRSS1, CA1, CHRNA2, CA4, GPBAR1
(1r,5r,7s)-4,7-dimethyl-7-(4-methylpent-3-enyl)bicyclo[3.1.1]hept-3-ene	ACHE, GABRA1, CHRM3, SLC6A3, CA2, AR, RXRA, CHRM2, DPP4, PTGS2, SLC6A2, CHRM1, NCOA2, ESR1
(+)-gamma-Cadinene	PREP, TSPAN7, TSPAN6
trans-Bicyclogermacradiene	ACHE, GABRA1, CA2, PTGS1, CHRM2, DPP4, PTGS2, NCOA2, ESR1
4-Thujanol	ACHE, GABRA1, CHRNA2, DPP4
(1s,4r,6s)-1,3,3-Trimethyl-2-oxabicyclo[2.2.2]octan-6-ol	NR1H4, HSD11B2, NR3C2, GABRA1, SHBG, HSD11B1, AR, F10, HSD17B3, CYP19A1, GPBAR1
(-)-Verbenene	PRSS1, DPP4
(2-Pentylphenyl)methanol	PRKG1, CORIN, TAS2R7, GPX4, CAT, MYOG, PTGER4, DBH, GRM2, NANOG, GPR83, CXCR2, MYLK3, ACOT7, ACTA1, GRIN2C, NPW, AAK1, ARHGEF12, KRT71, COMT, KCNB1, CHRNB3, RGS6, NMB, NTS, C3AR1, GNGT1, PTGER2, GPR37, IMPAD1, APP, SSTR4, PRSS38, CNTF, XCR1, PPARG, TMPRSS5, CCL2, ERCC2, PDE5A, TIE1, SLC17A9, CRH, ENTPD2, RIMS1, OPN4, SLC44A2, PROC, PRSS33, FCN2, CHRNA10, CREB1, SLC18A2, HCAR2, CELA2B, HTR2C, TMOD…
(3s,8s,9s,10r,13r,14s,17r)-10,13-Dimethyl-17-[(2r,5s)-5-propan-2-yloctan-2-yl]2,3,4,7,8,9,11,12,14,15,16,17-dodecahydro-1h-cyclopenta[a]phenanthren-3-ol	PTPN1, HSD11B2, NR3C2, FNTA, NCOA1, ANXA1, HDAC2, CYP17A1, NR3C1, PTPN2, CACNA1C, LIG1, CES2, CDC25A, ALOX5, PTGES, ALOX15, CYP19A1, NR1I2, GPBAR1, NR1H3, PPARG, PTPN6, NPPB, VDR, HSD11B1, AR, PTGS1, FABP3, HSD3B1, ESR1, FABP1, SIGMAR1, PTPN11, NPC1L1, SHBG, PGR, IGHG2, LSS, HTR2B, HTR2C, PTPN7, HOXA10, PRKCH
2,4-Decadienal	CDK4, CD36, CDKN1B, F3, RB1, CCND1, TNF
(2E,4E,6E,8Z)-3,7-dimethyl-9-(2,6,6-trimethylcyclohexen-1-yl)nona-2,4,6,8-tetraen-1-ol	ACHE, RXRG, RARG, RXRA, RXRB, PIN1, DPP4, PTGS2, SLC6A2, RARA, NCOA2, NR1H3, RORB, CA2, AR, PTGS1, MAOB, CHRM1, ESR1, CCNA2, RARB, RORA, PRSS1
(2r)-5,7-dihydroxy-2-(4-hydroxyphenyl)chroman-4-one	PTPN1, CACNA1G, CA12, NR3C2, PSIP1, NR3C1, PTPN2, AKR1C3, HSP90AB1, CES2, TAS2R31, TYR, CDC25B, CA1, ELANE, DPP4, PTGS2, CYP19A1, CYP1A1, PPARG, CTDSP1, CA2, AR, PTGS1, CA7, ABCG2, XBP1, PSMB5, CRHBP, MCL1, GRM5, ESR1, SHBG, PGR, CYP1B1, CBR1, PLA2G1B, CA4, HSD17B1, ADORA3
(2R)-5-methylhexan-2-ol	PRSS3, ADH1B, ADH1C, BCHE
5,11-Selinadiene	ITGA9, PTGER4, GPR83, PTGER2, ACPP, GPR37, SSTR4, OPN4, NT5C1A, TRIM33, WDR76, HTR2C, NT5E, SLC3A1, MLNR, CMPK2, GPR27, SLC47A1, APEX1, NFYA, ATP5MF-PTCD1, TRAP1, HTR1B, ADRA2A, TMPRSS11D, SLC22A5, SSTR1, PAPOLG, PROKR2, BRS3, TBC1D5, CCR3, NT5C3B, TMTC2, MTMR7, OPRL1, HTR2B, HMMR, SCO1, PSMD11, DDX60L, TUBA4A, KISS1R, AHCY, RXFP4, AMY1C, NMUR2, CCKAR, TAAR1, HTR7, PRLHR, P2RY13, FFAR4, ADORA3, G…
(2r,6r,10r)-6,10,14-Trimethylpentadecan-2-ol	PTPN1, HSD11B2, NR3C2, CYP17A1, NR3C1, CACNA1C, CDC25A, PTGES, PTGER2, CYP19A1, HSD11B1, AR, SIGMAR1, PTPN11, NPC1L1, SHBG, HTR2B, HTR2C, NOS2, TNF, IDO1, PRKCH
5-O-Methylvisammioside	AR, NCOA2
(2s,3r,4s,5s,6r)-2-(benzyloxy)-6-methylol-tetrahydropyran-3,4,5-triol	PYGM, LCTL, SMARCA5, AMY1A, AHR, GCK, NUDT9, LCT, AKR1C3, LGALS7, ALDH2, LGALS2, TYR, KRTAP5-2, GNPDA1, NCAN, ABO, AMY2A, PYGL, LGALS3, HK1, MB, AR, SFTPD, PTGS1, KRTAP5-3, AURKB, IFNB1, AMY2B, GLT6D1, SIGLEC1, MBL2, CBR1, GLTP, SLC5A2
(2S,3S,4S,5R)-2,3,4,5-tetrahydroxy-6-oxohexanoic acid	NOG, STEAP4, STEAP3, KIN, MMAA
(3E)-3-butylidene-7-hydroxy-2-benzofuran-1-one	GABRA1, SLC6A4, ADRA2B, PTGS1, MAOB, ADRB2, PTGS2, LTA4H, SLC6A2, CHRM1
7-O-Methylisomucronulatol	TYR
(R)-Isomucronulatol	PTPN1, ALOX5, ALOX15, ALOX15B, ALOX12
(3R,6E,10S)-6,10-Dimethyl-3-propan-2-ylcyclodec-6-ene-1,4-dione	ACHE, GRIA2, GABRA1, NOS2
(3S)-Butylphthalide	ADRB2, LTA4H, ADRA1A, SLC6A4, ADRA2A, CHRM2, PTGS2, SLC6A2, GABRA1, ADRA1B, PTGS1, MAOB, PDE3A, ADRA1D, CHRM1, ADRA2C, HTR2A, SCN10A, SLC6A3, CHRM3, ADRB1, ADRA2B, CHRNA2, SCN5A
Angelicide	COLQ, HPS5, KCNH1
Oleanolic acid	PTPN1, TOP1, UGT1A1, RBL2, PTGIR, MET, UGT1A10, CAT, RNASE3, GPX2, RB1, PTPN2, UGT1A9, IDI2, VAT1L, ICAM1, RTN4IP1, AKR1B10, EPHX3, GANAB, CARNS1, RHAG, UGT1A7, STMN4, HDAC1, CUL3, HMOX1, IDI1, POLI, PTEN, VAT1, CTSA, CASP3, UGT1A3, POLH, UGT1A8, PTGS2, CYP1A2, NAMPT, UGT2B11, HMGCS1, NQO1, NMU, UGT2B10, TP53I3, UGT1A4, CCND1, GANC, POLB, POLK, CKM, SLC10A1, CDC45, CYP3A4, GPX1, KEAP1, GSR, UGT1A…
Perillyl alcohol	TAC1, CYP1B1
beta-Bisabolene	MAOB, CHRM2, PTGS2, SLC6A2, NCOA2
(4s)-4-Hydroxy-3,5,5-trimethylcyclohex-2-enone	GATA3, GATA2, TRPS1, ZGLP1, GATA5, GATA6, GATA4, SYCN, GATA1
1-Cyclohexene-1-carboxaldehyde, 4-(1-methylethyl)-, (4S)-	NR3C2, CYP17A1, HSD17B3, CHRM2, CYP19A1, GPR55, GPBAR1, NR1H4, TRPV1, CYP2C9, SLC22A3, AR, XBP1, SRD5A2, BCHE, SLC22A1, SIGMAR1, SHBG, CHRM3, P2RX3
Benzofuran, 6-ethenyl-4,5,6,7-tetrahydro-3,6-dimethyl-5-isopropenyl-, trans-	PPARG, CHRM3, ADRB1, ADRA1B, ADRB2, PTGS2, PDE3A, LTA4H, CHRM1, ESR1
(R)-6-Butyl-1,4-cycloheptadiene	TNF, ITGAL
Dihydroactinidiolide	GABRA1, CHRNA7, TAS2R31, AR, RPS6KA5, CYP19A1, PRSS1, ATP12A
(S)-4,4,7a-Trimethyl-5,6,7,7a-tetrahydrobenzofuran-2(4H)-one	GABRA1, CHRNA7, PRSS1
Stigmasterone	NR3C2, PGR, CTSD, AR, HSP90AA1, NR3C1, CYP19A1, ESR1
(9Z,12Z)-Octadeca-9,12-dien-1-ol	PRKG1, CORIN, ABCB4, LTA, CETP, GPX4, CAT, VAPB, NR0B1, CYP2C8, TECRL, UGT1A9, APOC3, ACOT7, ACTA1, C10orf90, PIN1, ACSM4, DGAT2, KRT71, ALOX5, COMT, PRSS38, MEDAG, HMGCS1, PPARG, TPP1, TMPRSS5, CCL2, SLC27A2, PROC, MED9, NDUFAF5, PRSS33, PRPS1L1, PON1, CELA2B, GPC1, NT5E, SLC27A4, GPC3, SELE, SLC27A6, APOE, PRSS12, G6PD, SERPINE1, TGS1, NFYA, GOT2, GALT, TYR, TRAP1, KLK7, TF, KLK10, MASP2, EXOSC…
3-Butylidenephthalide	SF3B3, FKBP4, FKBP1C, MKI67, CDK6, RB1, HNRNPD, BAX, HNRNPA3, ARHGDIA, FAS, NCL, RPSA, FKBP7, ISCU, GOT1, FKBP11, TP53, DYRK1A, AIFM1, CASP3, ELAVL1, ERN1, YBX1, CASP9, SFN, ARHGAP1, LDHA, CCND1, FKBP10, PPP2R1A, FKBP1B, CCNE1, PSMA1, ENO1, BIK, TUFM, CYCS, FKBP3, HSPA5, PRPS1, TSEN54, CDK4, CDK2, C1QBP, EEF1A2, EIF4A1, EEF2, FKBP6, CALR, WAS, PSMD11, FUS, ANXA5, MIF, PAF1, PGK1, CASP8, FKBP14
3-Buten-2-one, 4-(2,2,6-trimethyl-7-oxabicyclo(4.1.0)hept-1-yl)-, (E)-	CYP19A1
(E)-4-Undecene	SYNC, RXFP3, GBA, P4HTM, IGF2, CCDC86, RLN3, RXFP4, CA14, DPYD, TYMS, CAPN7, IGF1, NAGLU, ADRA1D, INSL5, OAT, KLK12, MUTYH
trans-Calamenene	KARS1
Carveol	KCNH4, AASDH
Ferulic acid	CYP4Z1, CYP4F22, ABCG5, G6PD, ABCG8, CNOT2, ADCK5, ADCK1, CAD, DECR1, CYP4B1, TRPA1, CYP4A22, ERC2, COMT, CYP4F3, PCOLCE, HPD, CYP20A1, SLC25A11, CYP26A1, PCMTD2, PRKAG1, CYP4V2, PGD, CYP26B1, ABCG1, CYP4A11, GLUD2, PRKAG2, ABCG2, IMPDH2, IMPDH1, SORD, CYP46A1, PCMTD1, CYP4X1, CYP26C1, GLUD1, CYP4F2
(E)-3-Butylidene-4,5-dihydroisobenzofuran-1(3H)-one	TMPRSS11D, ZBTB16, KL, CUL3, ASNS, CUL4A, ASNSD1, HACE1, AREL1, GRP, SSTR5, FPGS, SSTR2, HECTD3, CUL4B, SST, CDCA7, MYBL1
(-)-alpha-Terpineol	PTPN1, ACHE, ESR2, PIM1, ADRA1A, CHRNA7, CHRM2, DPP4, PTGS2, SLC6A2, CYP19A1, NCOA2, NR1H3, PPARG, TRPV1, GABRA1, CA2, AR, ADRA1B, PTGS1, GSK3B, ADRA1D, CHRM1, BCHE, ESR1, CCNA2, IGHG1, CHRM3, SLC6A3, CHEK1, F10, NOS2, SCN5A, PRSS1
(R)-(-)-alpha-Phellandrene	ACHE, ADRB2, CXCR2, ADRA1A, AKR1C3, AKR1C2, DPEP1, LYZ, CASP4, MAOA, ADRA2A, DPP4, PTGS2, SLC6A2, CASP5, CASP9, CXCL8, CA2, ADRA1B, MAOB, ADRA1D, CHRM1, BCHE, ADRA2C, SLC6A3, SLC22A6, ADRB1, CDC42, PRSS1
(3R)-1-hexen-3-ol	ACHE, PTPN6, CES2, PTPN11, ELAVL1, HIF1A
(R)-3,4-Dihydro-3beta-(5-hydroxy-2,3,4-trimethoxyphenyl)-2H-1-benzopyran-7-ol	DNMT1, AHR
D-Amygdalin	MOGS, SLC3A1, TAS2R7, TRHDE, CAT, MRPL2, POLR1C, TAS2R10, ERAP2, ESD, UROC1, LNPEP, SCCPDH, SP8, ARRDC2, YPEL2, HEPH, CTC1, EHD4, CLPX, ARRDC5, HEPHL1, LVRN, LDLRAP1, NOMO1, GLB1L3, GLB1, YPEL3, POLR3K, CTTNBP2, ANPEP, GALNS, ENPEP, ERAP1, TAS2R3, SLC1A1, RPL8, IDH2, NOMO3, ARRDC3, EHD2, TAS2R20, SRL, AMY2B, YPEL1, EHD3, CP, GLB1L, LARS1, TALDO1, SP9, NPEPPS, POLR2C, ODC1, ARRDC4, ARRDC1, SLC3A2,…
(-)-Linalool	DRD4, ESR2, PIM1, PSIP1, ADRB2, RXRA, ADRB3, ADRA1A, DRD5, CHRNA7, DHCR7, SLC6A4, HTR1B, ADRA2A, DRD2, CHRM2, DPP4, PTGS2, SLC6A2, DRD1, OPRM1, CASP9, GABRA1, AR, F3, ADRA1B, PTGS1, ABL1, PDE3A, ADRA1D, CHRM1, BCHE, ESR1, CDK2, SIGMAR1, ADRA2C, HTR2A, OPRD1, CHRM3, SLC6A3, CHEK1, ADRB1, KCNH2, HTR2C, CHRM4, SCN5A, CHRM5
(R)-Mandelamide	PGAM2, CAT, SHMT2, NSUN7, ATP6V0D1, FYN, JAK2, PIN1, KRT71, ENOSF1, NDUFS7, CACNB4, NDUFA11, NDUFAF5, VPS33A, ALG2, ACCSL, ISYNA1, MUL1, GYS1, IDH3B, SLC3A1, GLS, TCIRG1, G6PD, TOP2B, NPL, PA2G4, GOT2, SLC30A6, CSK, CA5A, PPCDC, DNPEP, GLUL, FADS3, UBE4B, NDUFAF3, BAG6, NNT, TPI1, CAD, CA13, JAK3, SLC13A5, ATP8A1, STX17, TALDO1, SLC1A4, SLC25A6, CA12, ACLY, NDUFS2, ALDOC, KRT74, HAL, EHHADH, FH, …
(S)-2,2,3-Trimethylcyclopent-3-ene-1-acetaldehyde	TRPV1, PRSS1, AR, ESR1
(9Z,11E,13S)-13-hydroxyoctadeca-9,11-dienoic acid	HTR1E, TAAR5, GPR139, CCR2, PTGER4, PTGER3, ACKR3, SSTR5, GPR83, NTSR1, DRD5, NPY1R, OPN3, BDKRB1, HSF5, HTR1A, PTGER2, GPR37, SSTR4, GAD1, AGTR2, GPR151, CNR2, GPR3, DIP2C, OPN4, CXCR4, OPN1SW, OPN5, PTGDR, HTR2C, GPR65, CCR5, RXFP3, DRD4, TAF5, MLNR, PTGIR, ADRB2, GPR27, NPFFR2, TAAR6, GPR52, GHSR, GALR3, SLC25A11, HTR1B, ADRA2A, GPR45, HTR4, SSTR1, EDNRA, PPP5C, PROKR2, BRS3, HSPA4, SSTR2, CCR…
(S)-Mandelonitrile	ACHE, NCOA1, PPP2CA, ABCG5, ABCG8, PPP3CB, ADRB2, RXRA, GBE1, KDM5C, PPP3CA, HSF5, JMJD1C, KDM5A, PPEF2, PTGS2, HR, NCOA2, OPRM1, ABCG1, PPP5C, AR, ADRA1B, TPRA1, PTGS1, ADRA1D, KDM5B, CHRM1, KDM3B, KDM6B, PPP2CB, PPEF1, MAT2A, OPRD1, CHRM3, ALKBH3, PPP4C, KCNH2, KDM6A, ALKBH1, SCN5A, ACACB, PRSS1
(-)-Perillaldehyde	ACHE, NR3C2, CYP17A1, DPEP1, HSD17B3, CHRM2, DPP4, CYP19A1, GPBAR1, NR1H4, CYP2C9, SLC22A3, GABRA1, AR, ADRA1B, SRD5A2, CHRM1, BCHE, ESR1, SLC22A1, SIGMAR1, SHBG, CHRM3, P2RX3, CHRNA2, PRSS1
Tyrosine	SPICE1, CYLC1
cis-Chalcone	PLIN1, PLIN5
Lopac-I-3766	PTPN1, TNFRSF1A, HSD17B2, ADRB2, BACE1, SENP6, ALDH2, CHRNA7, TYR, XDH, APP, PTGS2, CYP19A1, NCOA2, HNF4A, NR1H4, GABRA1, KCNA3, AR, F3, PTGS1, MAOB, ABCG2, PLIN1, AKR1B1, GSK3B, ESR1, TERT, CCNA2, P4HB, CHEK1, NOS2, EGFR, PLIN5, MAPK14
2-Butenoic acid, 2-methyl-, 2-carboxy-2-butenyl ester, (Z,Z)-	ACHE, GABRA1
(E)-2-Hexenyl hexanoate	HSF4, NUBPL, MTIF2, MCCC1, CYP17A1, MYO1G, CYP2C8, OLAH, VAT1L, CYP2U1, LSM2, MFGE8, RTN4IP1, CYP2F1, CYP2S1, MYO5A, CYP2D6, IHH, ACOT13, DPYD, ACOT11, TTR, VAT1, CYP2C19, ACOT8, CYP2J2, ABCA10, CYP2W1, CYP1A2, ABCA6, NUBP2, ABCA3, CYP1A1, ABCA12, HSFX1, HSF2, CYP2R1, CYP2C9, OR7D4, MYO5C, ABCA1, MYO5B, EIF5B, ABCA4, SCD5, NAGS, THBS4, TP53I3, ABCA9, ABCA5, RASIP1, CYP2A6, THBS3, ABCA7, EDF1, CRY…
Ligustilide	TMPRSS11D, ZBTB16, KL, CUL3, ASNS, CUL4A, ASNSD1, HACE1, AREL1, GRP, SSTR5, FPGS, SSTR2, HECTD3, CUL4B, SST, CDCA7, MYBL1
(Z)-3-butylidene-7-hydroxyphthalide	CHAT, ACHE, RELA, KL, BCL2, CASP3, BAX, SOD1, TNF, SST, ABCB1
(Z)-8-Decene-4,6-diyn-1-yl 3-methylbutanoate	PTPN1, PPARG, CES2, CTSD, HSD11B1, PTGER4, PTGER2, PTGS1, PTGS2, PTPN7, FABP3, NCOA2, NR1H3, FABP1
Butylidenephthalide	SMARCAL1, ADRA1A, PMPCA, PGA5, WIPI2, ADRA2A, GAD2, TMPRSS11D, PGA3, PGA4, ADRA1B, ZMPSTE24, ATP4A, ADRA2C, WIPI1, ADRA2B, FOXL2, FGFR1OP, ATP12A
2-Cyclohexen-1-ol, 3-methyl-6-(1-methylethyl)-, (1R,6S)-rel-	DHDDS, CPE
(1S,6Z,11S,16Z)-6,16-di(butylidene)-5,15-dioxapentacyclo[9.5.2.01,13.02,10.03,7]octadeca-3(7),12-diene-4,14-dione	KRAS, RDH11, MNT, NRAS, MAP3K1, COLQ, TADA3, HADHA, UPP1, KCNH1, ACAT1, IDI1, BTRC, IPP, ACAT2, EHHADH, MGRN1, GFOD1, DAD1, HMGCS1, FBXW11, ACY3, ACAA2, HADHB, HMGCL, EBF1, DHDDS, HMGCR, GGPS1, RNF157, SLC30A9, ASPA, ACAA1, GFOD2, HMGCS2, AMN1, FDPS, HMGCLL1
Linolenic Acid	POLR3C, ABCB4, CAT, DBH, NANOG, UGT1A9, ACOT7, MEST, C10orf90, ACSM4, DGAT2, ALOX5, HMGCS1, PPARG, CHM, MED9, TUFM, DHRS7C, PON1, KCNK2, CLCNKB, APOE, CLCN3, CHP2, RHBDL3, TGS1, MBOAT1, NFYA, IRX5, MRTO4, GOT2, TYR, DCTN1, MRPS16, HPS3, EXOSC9, TMPRSS11D, ABCA1, CDK8, GATA6, HMGCL, NCOR2, GPR162, MED10, MEIS1, GLUL, PPARD, FADS3, HMGCS2, PITX3, MED25, APOA2, RHBDL2, LOX, CLCN4, PARL, CREBBP, PXDN…
1,8,11,14-Heptadecatetraene, (Z,Z,Z)-	ACHE, OR51E1, RXRA, OR2W1, OR51E2, TMPRSS11E, TAT, TYR, GNGT1, DPP4, PTGS2, SLC6A2, NCOA2, PPARG, OR7D4, CHML, SCD5, MRPL46, ALB, PTGS1, CHM, RTP1, ESR1, IFI30, GLUL, SCD, OR2C1, POLR2I
(1S,2R,4R)-1-ethenyl-1-methyl-2,4-bis(prop-1-en-2-yl)cyclohexane	DNMT3B, EGFR
(1R,5R)-1,8-Dimethyl-4-(propan-2-ylidene)spiro[4.5]dec-7-ene	CNR2
Methacholine Chloride	CHRNA7, CHRNA4, CHRM3, GALR3, CHRM5
1,1,2,3-Tetramethylcyclohexane	SHBG
1,1,3-Trimethylcyclohexane	SF3B4, MOGS, GALK2, KL, HMGCR, CYP11B2, LCTL, CSTF2, KLB, CYP11B1, LCT, CRAT
1,18-Diamino-5,9,14-triazaoctadecane	CA14, CA2, CA7, CA9, CA1, CASP2, CA4, CA5A, CA5B
7-epi-alpha-Selinene	SDC2, VEZF1, MVD, LEO1, PTP4A2, FDPS, DOT1L
Naphthalene, 1,2,3,4,4a,7-hexahydro-1,6-dimethyl-4-(1-methylethyl)-	CYBB, IDI2, PEBP4, RUSC1, PDSS1, SHC2, PEBP1, MRPL38, IDI1, DUOX1, SLC9C2, IPP, COG6, PDSS2, PDE6C, DHDDS, HMGCR, GGPS1, HMGB2, NUS1, NOX3, NOX1, NOX4, NOX5, FDPS, ANKRD45
gamma-Cadinene	HMGCR, DAW1, SQLE, ZRANB2, MVD, PRPF4
Azulene, 1,2,3,4,5,6,7,8-octahydro-1,4-dimethyl-7-(1-methylethenyl)-, (1S,4S,7R)-	OPA3
(1R)-4,7-dimethyl-1-propan-2-yl-1,2,3,5,6,8a-hexahydronaphthalene	SLC25A6, P4HTM, UBE2D4, UBE2D1, UBE2D2, HDAC8, SLC25A31, UBE2E2, UBE2E1, SLC25A5, SLC25A4, UBE2D3, RPLP1, SPEN, UBE2N, RPLP2, UBE2T, FDPS
1,3a-Ethano-3aH-indene, 1,2,3,6,7,7a-hexahydro-2,2,4,7a-tetramethyl-, [1R-(1alpha,3aalpha,7aalpha)]-	KCNA4, STMN4, EDDM3B, RBL2, NPC2, EDDM3A, WFDC2
Diisononyl phthalate	DSG3, OR8B8, PAX7, DSG2, TPD52L1, MGAM, SI, DSG4, PAX4, GCNT3, DUXA, GCNT4, TGM1, PAX3
Phthalic acid	SDE2, ESR2, PGAM2, SPEG, GPX4, KLC4, BBS4, CLGN, STAG1, MYLK3, TMTC1, TOMM34, SGTB, CDC27, ODAM, NPHP3, NADSYN1, NR1I2, CRYGC, DCLK1, CRYGB, GABBR2, GABBR1, METAP1D, CXCR4, XYLB, COA8, PHOX2A, ASPG, KDM6A, BMP15, CCR5, MTIF2, G6PD, TOP2B, METAP1, TTC32, LIG3, WTAP, PPA1, APEX1, PA2G4, DAPK2, CYP11A1, QPRT, POLR3A, PPAT, RPS12, PNCK, CAMK1G, POLR3B, EIF5B, LHX3, COX10, LGSN, SGTA, SLC23A3, CRYBB1,…
1,2-dimethylbenzene	ACHE
1,2-Dipalmitoyl-sn-glycerol	PRKCQ, PRKCD, PRKCE, PKD1, CDC42BPB, PRKCA, CDC42BPA, CNR2
1,3,3-Trimethyl-2-(2-methyl-cyclopropyl)-cyclohexene	ACHE, GABRA1, CHRM3, CA2, PTGS1, MAOB, CHRM2, DPP4, PTGS2, CHRM1
(3E,5E)-1,3,5-Dodecatriene	LYZ, CA2, PRSS3, PRSS1
1,3,5-Trimethylcyclohexane	SHBG
p-Mentha-1,3,8-triene	PTGS2, GSK3B, ESR1
Safrole	ACHE, AP1S1, SLC15A2, BRCA1, MLH3, SESN1, ERAS, TP53, PCOLCE, CASP3, XRCC2, FEN1, DPP4, SLC6A2, GABRA1, ERCC2, OGG1, PPP1R15A, MAP3K20, MRE11, CHRM3, CDK7, HUS1, DMC1, ADRB2, SLC15A3, N4BP2, DPEP1, ADRA2A, MAPK12, PARP1, SPICE1, ADRA1D, ADRA2C, ERCC1, PNKP, CHEK1, ADRA2B, NOS2, PRSS1, XRCC3, TP73, LTA4H, GTF2H2, NBN, SLC6A4, PMS2, SLC15A4, CHRM2, PTGS2, RAD51B, DRD1, ADRA1B, PTGS1, ABL1, SMC1A, C…
Butylene Glycol	SRD5A2
1,5,5,6-Tetramethyl-1,3-cyclohexadiene	ANK2, ANKRD29, ANK1, RIMKLB, ASB2, MEPCE, TNKS, NOTCH4, POTEC, ANKS1A, SLC12A3, ANKRD2, ANKRD10, ANKRD23, SOWAHC, AIFM1, ANKRD37, PPP1R16A, FUCA1, PTGER2, APP, ASB13, SPTLC2, ASB1, POTEH, ANKRD36, SLC7A9, ANKS6, ANKRD60, MGMT, POTEF, NFKB1, ANKRD18A, FANK1, SPTLC3, ANKRD28, RBBP4, SLC7A14, SLC7A4, PDIA3, PDIA4, BARD1, FEM1B, HACE1, ANKRD54, ANKRD42, RIMKLA, ANKRD61, ASPG, CDKN2C, SLC12A7, ACACB, …
Glyceryl 1,3-dipalmitate	PNPLA3, PIP5K1B, PIP5KL1, GP6, PIKFYVE, PIP5K1A, PIP4K2C, ABHD5, HINT1, PIP4K2A, MMAA
Phthalic anhydride	RDH14, HTRA4, HSD17B11, DOCK5, FETUB, THEM4, GTF3A, CWF19L1, COMP, IL22RA2, CETN2, TNF, IL13, TOR1A, THEM5, GMPS, PITRM1, AGO3, POLI, CTSA, PSMB6, AGO1, AGMO, MRPL32, HTRA1, HTRA2, RDH13, DOCK2, HSPA1A, AGO4, BOLA3, HELZ, PSMB9, POLK, PRSS1, DOCK3, GID4, SNRPB2, RDH10, SDR16C5, SETX, PRSS3, CXCL8, HSPA6, HTRA3, THBS4, IL4, BOLA2B, IL5, LOXL1, MSH4, TYSND1, BOLA2, HSPA1B, THBS3, SNRPA, DOCK4, RDH1…
1,4,5,6,7,7a-Hexahydro-4-methyl-7-(1-methylethyl)-2H-inden-2-one	SLC22A1, SLC22A3, SIGMAR1, NR1H4, HSD11B2, CYP2C9, NR3C2, SHBG, HSD11B1, AR, CYP17A1, CYP19A1, HSD17B3, P2RX3, SRD5A2, BCHE, GPBAR1
p-Phenylenediamine	HPRT1
1,4-Cyclohexadiene-1,2-dicarboxylic anhydride	CDH6, UST, REN, CDH10
1,7-dihydroxy-3,9-dimethoxy pterocarpene	BCL2, MAOA, ALOX12
1,9-Dioxa-4,6-diazacycloundecane-5-thione	DRD4, SENP8, TH, RUNX1, HRH2, ADRB2, TDP2, ADRA1A, SENP6, APAF1, SLC6A4, CASP3, MDM2, HTR1B, DRD2, SLC6A2, OPRM1, CASP9, HTR7, BCL2L2, MBD2, HTR6, PTPRCAP, ADRA1D, MCL1, GAS1, TSPO, SLC6A3, ADRB1, KCNH2, HTR2B, HTR2C, APOBEC3G, APOBEC3A, HTR1D
4-Acetyl-1,4-dimethyl-1-cyclohexene	CYP19A1, TRPV1
2'-Hydroxyacetophenone	APEX2
1-[(2S,3R,4R,5S,6R)-6-[[(2R,3R,4R,5R,6R)-3,5-dihydroxy-6-(hydroxymethyl)-4-[(2S,3R,4R,5S,6R)-3,4,5-trihydroxy-6-[[(2R,3R,4R,5S,6R)-3,4,5-trihydroxy-6-(hydroxymethyl)oxan-2-yl]oxymethyl]oxan-2-yl]oxyoxan-2-yl]oxymethyl]-3,4,5-trihydroxyoxan-2-yl]oxy-8-hydroxy-3-methylanthracene-9,10-dione	HKDC1, PSIP1
1-Acetyl-2-phenylhydrazine	AQP9, GNG7, FTSJ3, PCNX3, AQP4, HAUS4, HPS5, AQP8, PCNX1, EVX1, GNG12, AQP7, FECH, APEH, AQP3, DRAP1, RARS1, AQP10, AQP5, AQP2, OGN, AQP1, MIP
Butyrophenone	CDK5R1, PALB2
1-Dodecene	ACOX2, C8A, HGF, CD1D, TUBB6, CD1A, SERPINB9, CPT2, MPG, MICAL2, TUBB4A, DCP2, PRPF31, CARM1, EEF1A2, CD1C, DBI, MICAL3, DDX47, COIL, MATK, POLR2A, SERPINB10, TGS1, LSM12, CROT, POLR3A, GEMIN2, PRPF8, CPT1B, CSK, KY, SERPINB13, PAPOLG, SERPINB3, XRN1, DDX6, SERPINB12, CPT1A, SNRPN, LSM5, SNRPA1, ACOX1, SERPINB1, TUBB, SART3, TUBE1, SERPINI1, CD1B, LSM2, SNRPE, RPA1, GEMIN8, SNRPD1, CXCL8, TUBB4B,…
1-Ethyl-4-methylcyclohexane	ADH1C
(114C)heptadecan-1-ol	TUBB2A, AASS, PGAP1, FXYD5, PLA2G15, ABHD17B, TUBB4A, TUBB4B, PPT1, GNA13, UBL3, MTDH, BET1L, ABHD10, LCAT, FAR1, ABHD17C, ABHD13, ABHD17A, TUBB2B, ABHD12B, ABHD12
1-Heptadecene	CYP4Z1, ACSL3, CYP2C8, HSD17B8, PIN1, CYP4B1, CYP4F3, CYP11B2, PPT2, CYP7A1, SLC29A3, CYP26B1, CYP2C9, CYP4A11, LIAS, CYP27B1, CBR4, NHP2, HMGCR, GGPS1, CYP2A7, CYP4X1, ACACB, CYP4V2, CYP2A13, CYP4F22, MRPL2, CYP11A1, CYP24A1, ACSBG1, CYP2D6, CYP20A1, CYP26A1, CYP2W1, RPS12, PIN4, CYP27C1, SCN1A, CYP26C1, CYP4F2, TBXAS1, CYP8B1, CYP17A1, OLAH, CYP2F1, CYP2S1, ACSL5, CYP4A22, CYP3A5, MOXD1, CYP2C1…
1-Hexadecanol	SEC11C, MTMR10, PPP2CA, PGM2L1, RNASEH1, FTSJ3, CYB5A, AQP8, NID1, LONP2, CERK, SPTLC2, DPYSL2, TPP1, MTMR1, ADCY2, SPTLC3, ADCY4, ALAS2, MTMR11, NGB, DPYSL3, MYBL2, PDCD6IP, MTMR2, SGPL1, HBG1, DPYS, TLR2, GCAT, SMPD2, UROD, GUCY2C, AQP7, TMPRSS11D, HBZ, MTMR6, GUCY2F, NPR2, MTM1, MTMR12, RAC3, RHO, GUCY2D, PCYT1B, NID2, SGMS1, FAR1, DPYSL5, MTMR7, AQP2, CLN6, HBD, CLN5, AQP1, UNG, ADCY6, PLD2, …
1-Hexadecene	OSGEPL1, RAB21, RDH14, PLEK2, CLGN, STX11, AQP8, GCSH, ARFGEF2, PSD2, CYTH4, AP1M1, RPL7, CYTH1, STX10, CLIP4, PSD4, RAB11A, LPIN2, STX2, MAP6, TCIRG1, GBF1, VTI1A, NFYA, STX1B, STX8, TNFRSF14, REEP3, STX1A, STX4, ATP6V0A2, RDH13, AQP2, GJA3, AQP1, OSGEP, GOSR1, REEP4, CYTH2, CANX, ACRBP, ATP6V0A1, STX3, ABL1, REEP1, NOC2L, CYTH3, RAB11B, VAMP4, MIP, FBXO8, RDH11, IQSEC2, PSD, STX6, AQP4, AP1M2, …
2,3-Dimethylphenol	ACHE
1-Isopropyl-4,7-dimethyl-1,2,4a,5,8,8a-hexahydronaphthalene	PTPN1, CNR2
1-Methoxy-2-methylanthracene-9,10-dione	ESR2, PIM1, ADRB2, RXRA, CHRNA7, SLC6A4, DPP4, PTGS2, PPARG, GABRA1, KCNA3, AR, CA2, PTGS1, PDE3A, GSK3B, ESR1, CCNA2, CDK2, CHEK1, DUSP3, NOS2, EGFR, SCN5A, MAPK14
1-Methoxyadamantane	GABRA1, PIM1, CHEK1, PTGS1, NOS2, DPP4, PTGS2, GSK3B, MAPK14, ESR1
1-Ethenyl-1-methyl-2,4-bis(1-methylethylidene)cyclohexane	SHC4, ZFP41, ZNF428, RPS6KA4, HDAC2, SGK2, GNG7, NR3C1, HDAC8, RPS6KB2, GMFB, PIK3R2, STK32C, ADPRHL2, OXCT2, RPS6KA1, GMFG, MLH3, AKT3, SHC2, BRD1, HDAC1, MAOA, BRPF3, DNTT, HEXA, RPS6KB1, GNG12, NEIL3, KLF5, SPNS1, SPNS2, RPS6KA6, PRDM10, HSCB, HEXB, RGS9, MAOB, RGS11, WDR41, DUS4L, STK32B, AKT2, ZNF250, SPNS3, SGK1, BAIAP2, SHC1, RPS6KA3, HDAC3, RPS6KA2, DUS3L, SHC3, OXCT1, BRPF1
M-Cymene	GALK2, ALDH18A1, TAC1, TYMS, ORM2
Limonene	ACHE, OR5B3, CRISPLD2, GPHN, MEST, RFC2, PMPCB, DPM1, TP53, UQCRC1, GLIPR2, HMGCS1, R3HDML, CYP2C9, SPTLC2, EPB41L5, PPARG, TMED3, SPTLC3, SORD, HMGCR, OR10D3, OR6A2, FDPS, ACACB, POR, PLCH2, TXNRD2, PRCP, AIFM3, COLQ, ACSS2, CHDH, NDOR1, KCNH1, SCN4B, SPICE1, TMPRSS11D, CRISP1, PI16, PLCZ1, ARID3A, ODF3, PLCH1, SLC24A1, CHEK1, HMGCS2, NOS2, PI15, NEK6, NOS3, TYW1, ACMSD, PMPCA, RFC5, MTRR, TMEM8…
Terpinolene	TCERG1L, ADAMTS1, RNF130, RGMB, IGSF6, RAC3, RAC2, RAC1, TCERG1, SOCS6
4-Allyltoluene	PDCL
1-Methyloctyl acetate	TEN1
1-Nonacosanol	FPGS, CAND2
[(1R,3R,6S,9S)-6-methyl-4-oxo-1-[(2S,3R,4S,5S,6R)-3,4,5-trihydroxy-6-(hydroxymethyl)oxan-2-yl]oxy-7-oxatricyclo[4.3.0.03,9]nonan-9-yl]methyl benzoate	LGALS3, LGALS9
Glucogallin	PTPN1, RGS19, PRKCA, PLAT, GSTM1, SERPINE1, F10, RGS8, RGS16, PTPN2, BACE1, RGS7, MCL1, PLAU, AMY1B
Stearyl alcohol	PPM1F, F11, PHLPP1, AWAT1, PPM1N, PDP1, RTN4, SOAT2, PPM1E, ALDH6A1, PIN1, DGAT2, PDP2, PPM1D, KLKB1, MOGAT2, PPM1L, ALDOB, LGI2, PPP1R3C, CYP26A1, AWAT2, MOGAT3, PLA2G15, PPTC7, SERPIND1, SCD5, PPM1A, LGI1, PIN4, MOGAT1, PRELID1, LCAT, FAR1, B4GALNT1, TAB1, ACVR1, TRPM5, SCD, PP2D1, ILKAP, PTGDR, DGAT2L6, B4GALNT2, PPM1B, PPP1R3B, SOAT1, AMD1
1-Octadecene	TXK, SGPL1, GDF3, MBOAT4, GPX4, TOP2B, PPP6C, GPX2, HIBCH, HADHA, SMPD2, MBOAT1, GPX7, SAMD8, GPR87, CTSA, GPX5, LIPI, ECHDC1, EHHADH, SPTLC2, GGH, CA2, MBOAT7, CDYL, AUH, GPX3, GPT, GPX6, SPTLC3, GPX8, SGMS1, GPX1, ECI2, ITK, ECHS1, EN1, HPCA, NCS1, TEC, ECI1, TOP2A, LPCAT3, LIPH, MBOAT2
2,7-Dimethyl-1-octanol	NR1I3, CDC25A, SHBG, CA2, AR, CDC25B, CA1, CA4, GPBAR1
1-Pentadecanol	NR1I3, CDC25A, SHBG, CA2, AR, CDC25B, CA1, CA4, GPBAR1
1-Penten-3-OL	BCO1, RDH14, KL, ARL2, RDH11, LCTL, DHRS13, DECR2, VAPB, ABCB6, BCAT1, HSD17B11, ALOX12, LCT, C2orf81, CBR3, DHPS, RDH10, TADA3, HSD17B8, SDR16C5, DECR1, CEBPZ, ALOXE3, ALOX12B, ALOX5, DHRSX, HSDL2, KLB, HSD17B14, ABCB7, ARL13B, PECR, DHRS2, GYG1, BCO2, GYG2, HPGD, ALOX15B, ARL13A, DHRS4, CBR4, RPE65, DHRS7B, HSD17B13, RDH13, DHRS1, DHRS7C, VAPA, BDH2, CBR1, NLN, NIT2, HSD17B1, BCAT2, DHRS4L2
1-Phenyl-1-propanol	RPL4, GLS, MND1, PDPK1, SURF2, DHPS, MRPL22, RUVBL1, SNRPE, ATP6V1D, RARS2, BAG2, HTR4, ALPI, CYGB, LDLRAP1, PMAIP1, LEPR, APEH, APOD, MCM7, GLS2, AIRE, CYCS, MRPL4, DALRD3, DSE, TRA2B, LEP, PSMD1, ID2, ALPP, ACOT13
Propiophenone	CCKBR, NAA16, NAA15, CCKAR
1,2,3,4-Tetrahydroquinoxalin-2,3-dione, 1-ribityl-6,7-dimethyl-	PDE4B, PDE4C, BLVRB, RFK, PDE4A, PDE7B, PDE4D, ADORA2A, PDE7A, ADORA1
(1R)-p-Mentha-3-ene-1-ol	GABRA1, CHRM2, DPP4, ADRA1A, SLC6A2, ADRA1D, CHRM1, PRSS1
1-Tetradecanol	PPM1F, GUSB, SBDS, NTM, RGMB, PHLPP1, ACLY, TPM4, PPM1N, TPM3, PFN1, PDP1, TPI1, PXMP2, SOAT2, PPM1E, UROD, DGAT2, PDP2, RGMA, PPM1D, MOGAT2, PPM1L, GABRE, MEOX2, GABRG1, LGI2, CS, TOMM20, PLA2G15, PPTC7, GFOD1, GABRA4, POLR3B, PPM1A, MPV17L, LGI1, MOGAT1, GABRG2, LCAT, B4GALNT1, GABRA5, TAB1, TOMM20L, PP2D1, ILKAP, DGAT2L6, TFPI, GABRA6, B4GALNT2, PPM1B, DHDH, SOAT1, GFOD2, CRAT, PFN2
1-Tetradecene	PPM1F, GUSB, SBDS, NTM, RGMB, PHLPP1, ACLY, TPM4, PPM1N, TPM3, PFN1, PDP1, TPI1, PXMP2, SOAT2, PPM1E, UROD, DGAT2, PDP2, RGMA, PPM1D, MOGAT2, PPM1L, GABRE, MEOX2, GABRG1, LGI2, CS, TOMM20, PLA2G15, PPTC7, GFOD1, GABRA4, POLR3B, PPM1A, MPV17L, LGI1, MOGAT1, GABRG2, LCAT, B4GALNT1, GABRA5, TAB1, TOMM20L, PP2D1, ILKAP, DGAT2L6, TFPI, GABRA6, B4GALNT2, PPM1B, DHDH, SOAT1, GFOD2, CRAT, PFN2
1-Triacontanol	HACL1, ALOX12, C10orf90, RUSC1, MTRR, ALOXE3, PDSS1, ALOX12B, CDC25A, HEPH, ALOX5, S100G, HEPHL1, CDC25B, CA1, GPBAR1, ILVBL, ACCS, PDSS2, NR1I3, CA2, AR, ALOX15B, PPAN-P2RY11, CP, SDHA, GGPS1, SHBG, FPGS, RETSAT, ACCSL, PYROXD2, NOS2, CA4, FDPS, PNLIP, NDUFAF6, POR, NOS3
1-Tridecene	TOP1, NOS3, HBG1, HBA1, MRPL2, ALOX12, HBA2, MTRR, ALOXE3, ALOX12B, ALOX5, MOXD1, CYGB, RPS12, HBZ, HBM, MCCC2, RPL8, RPL7A, ALOX15B, NHP2, HBB, MCEE, HBD, NGB, NOS2, HBQ1, ACACB, TOP1MT, CHADL, POR, PCCB
[(1S,2S,3R,4S,7R,9S,10S,12R,15S)-4-acetyloxy-1,9,15-trihydroxy-12-(3-hydroxybutanoyloxy)-10,14,17,17-tetramethyl-11-oxo-6-oxatetracyclo[11.3.1.03,10.04,7]heptadec-13-en-2-yl] benzoate	PRKCD, PRKCA
3,5,6-trihydroxy-2-(4-hydroxyphenyl)-7-[(3R,4S,5S,6R)-3,4,5-trihydroxy-6-(hydroxymethyl)oxan-2-yl]oxychromen-4-one	PTPN1, CACNA1G, SRD5A1, HSD11B2, CACNA1I, NR3C2, CACNA1B, CYP17A1, HSD17B2, NR3C1, CACNA1F, CACNA1C, CACNB3, CDC25C, CYP11B2, CDC25A, CACNB1, CACNA2D2, CDC25B, CYP19A1, NR1I2, CACNA1S, CACNA2D1, NR1H4, CACNB4, CACNA1D, HSD11B1, AR, SRD5A3, CACNA2D3, SRD5A2, CACNA1A, SHBG, PGR, CACNA1H, CACNB2, CACNG1, ATP12A
methyl 10-[(1R,2R)-2-hexylcyclopropyl]decanoate	NR1H4, CA2, HSD17B3, CA1, GPBAR1
11-Dodecenoic acid	ELOVL4, CYP4A11, CYP4A22, PPT2
(1S,2S,4S,8S,9R)-7-ethylidene-6'-hydroxy-1'-methoxyspiro[11-oxa-5-azatricyclo[6.3.1.04,9]dodecane-2,3'-indole]-2'-one	CDK2, OPRM1, SCN5A, ESR1
3-Octanol	CYP19A1, CES2, GPBAR1
(1R,13S,15R,18R)-15-Methoxy-5,7-dioxa-12-azapentacyclo[10.5.2.01,13.02,10.04,8]nonadeca-2,4(8),9,16-tetraen-18-ol	CD200
13-Hydroxy-9,11-octadecadienoic acid	SERPINA10, MED24, SLC25A20, NCOA3, GPR107, SERPINE2, CEBPD, ALOX5, SERPINB9, CPT2, MED31, SLC27A1, NCOA2, PPARG, MED21, SERPINA7, MEMO1, AJUBA, PCK1, PITPNM3, CARM1, EGR2, LPIN3, SLC25A45, MED9, TERT, TBL1XR1, SERPINF2, SMARCD3, SCNN1G, HMGCR, PTGDR, NCOR1, MFSD5, TGFB2, LPIN2, IL10, GLUD1, MED19, IL13, KLK3, GATA3, SERPINC1, SERPINF1, FABP4, SERPINE1, KLF4, OLR1, ALOX12, SERPINB10, TGS1, LIMS2, …
Hydroxytrimethylaminium	CRHBP
13-Methylpentadecanoic acid	TYR, PTGS2
15-Methylhexadecanoic acid	FKBP4, PNPLA2, FKBP1C, HSPA12A, CAT, MRPL2, ALG5, HSPA14, ELOVL2, PDF, FKBP7, HSPA13, SMPD2, SOAT2, FKBP11, NPEPL1, SCCPDH, DPM1, HBG2, H1-1, HSPA1L, RPS9, LAP3, PDXK, ELOVL3, CYGB, SPTLC1, LY96, HBZ, HBM, HSPA12B, HSPH1, HSPA6, MRPL32, RPL8, HSPA4, FKBP10, HSPA9, FKBP1B, LPIN3, PPP3R1, B3GNTL1, HBB, FKBP3, HSPA4L, HSPA5, FASN, SAMHD1, SCD, HSPA1A, ELOVL4, HBD, NGB, FKBP6, LPIN2, TENM1, FA2H, HBQ…
3,4-Dihydroxy cinnamic acid	BRSK1, OR51E1, PRDM8, RNF130, ANO3, ANO1, OR6C6, GSTM1, PRDM5, OR6C65, OR51E2, OR14C36, ANO7, PRDM9, POLI, DIAPH3, GSTA1, OR2AT4, OR2W3, GSTP1, POLH, BAHD1, RNF150, ANO5, PRDM4, TFCP2L1, PRDM2, RTP2, OR6C3, REV1, DIAPH1, SQLE, OR6C75, ALDH5A1, SULT1C2, CNGA2, RTP1, LIN9, RNF149, SULT1C4, ANO9, PRDM14, OR6C76, KMO, ANO6, DIAPH2, POLK, COQ6
(3S,4E,6E,8E)-3,7-dimethyl-9-(2,6,6-trimethylcyclohexen-1-yl)nona-4,6,8-trien-1-ol	ACHE, GATA2, RGS19, ALOX5, CHRDL2, MCL1, HMBS, RGS8, RGS16, SI, RGS7, PTGS2, GATA1, NFE2
Epifriedelanol	NR3C1, AR, ESR1, PGR
5-Hydroxyindole	RDH14, MTOR, DHRS13, DECR2, LCMT2, HSD17B11, RPS6KB2, GPHN, C2orf81, PGRMC2, HSD17B8, SRP72, DECR1, RPS6KA1, BAP1, SLC6A13, FBXL17, HTR1A, FBXL2, BOLA2-SMG1P6, SLC6A2, PECR, DHRS2, PPCS, KAT5, CBR4, DHRS7C, EEF1A2, BDH2, OTUD4, GSPT1, CBR1, HSD17B1, SLC6A1, PTCH2, DMC1, ASMT, COLQ, RAD51D, SLC6A8, CBR3, DHRSX, RPS6KB1, CHRNA4, PGRMC1, RAD51C, TPO, KDM2A, PPCDC, RDH13, KAT7, RPS6KA3, SLC6A7, LCMT1…
(3R,4S,5S,6R)-2-[[3-(2-hydroxy-3,4-dimethoxyphenyl)-3,4-dihydro-2H-chromen-7-yl]oxy]-6-(hydroxymethyl)oxane-3,4,5-triol	CES1, MAFF, HMOX2, MT1A, MT2A, HMOX1, HOXC13, CCL27, HLA-C, POLR2C, CD207, HOXA13, PRKDC, TBX21, TXN, HOXB13
Gamma-nonalactone	ARID3A, EI24, FAM133A
Methyl 3,4,5-trimethoxy-2-(2,3,4-trimethoxy-6-methoxycarbonyl-phenyl)benzoate	PTGS2, AR, ESR1
2,3,6-Trimethylbenzaldehyde	BCHE
(1R,2R,4S,5R,8R,9S,10R,11R)-4-hydroxy-11-methyl-6-methylidene-16-oxo-15-oxapentacyclo[9.3.2.15,8.01,10.02,8]heptadec-12-ene-9-carboxylic acid	ACHE, NR3C2, GABRA1, DPEP1, PTGS1, GRIA2, PTGS2, NOS2, DPP4, CYP19A1, SLC6A2, CHRM1, PRSS1
2,3-Didehydro-gibberellin A9	NR3C2, PTGS1, PTGS2, CYP19A1, PRSS1
2,3-Dihydro-5,7-dihydroxy-2,6-dimethyl-8-(3-methyl-2-butenyl)-4H-1-benzopyran-4-one	PTPN1, PPARG, CACNA1G, CES2, ALOX5, PTGES, ALPI, CYP1B1, CTSL, PTGS2, ABCG2, PLA2G1B, XBP1, CYP19A1, GSK3B, CYP1A1
(10R,11R,13R,14R,15S)-3,4,5,11,14,20,21,22-octahydroxy-13-(hydroxymethyl)-9,12,16-trioxatetracyclo[16.4.0.02,7.010,15]docosa-1(22),2,4,6,18,20-hexaene-8,17-dione	RGS19, PRKCA, BACE1, F10, RGS8, RGS16, RGS7, MCL1
2,4,5-Trimethylbenzaldehyde	PTGS2, GRIA2
2,4,6-Trimethylbenzaldehyde	CPA1, SNTG2, NLRP3, ARIH2, TMPO
2,4-Dimethylbenzaldehyde	IDO2, COA8, MBTPS2, ABCG2, CTLA4, KLC1
Heptane-2,4-dione	CA2, CES2, CA1, CA4
2,5,7,8-tetramethyl-2-(4,8,12-trimethyltridecyl)-6-chromanol	ACHE, TRPV1, CNR1, AR, ILK, PTGS2, GSTO1, CNR2, ESR1
2,5,9-trimethylcycloundeca-4,8-dienone	CYP19A1, TRPV1, HSP90AA1
2,5-Dimethylbenzaldehyde	IDUA, SMG1, SMG5, UPF2
2,6,10,14,18-Pentamethyl-2,6,10,14,18-eicosapentaene	PTPN1, CNR2
2,6,10,14-tetramethylhexadecane	ACHE
Humulene	CHEK1
2,6-Diphenyl-4H-thiopyran-4-thione	PTGS2, PDE3A, ESR1, PTGS1
p-Hydroxyphenylethyl p-coumarate	CA1, CA14, CA4, CA5A, CA5B, CA7, CA9
Hexahydroxydiphenic acid	EPHB4, MET, FLT3, INSR, PLK1, PTK2, CSNK2A1, FLT4, PTGS2, PDGFRB, NUAK1, IGF1R, KDR, TEK, AURKB, AURKA, ESR1, CDK4, CDK2, PLK4, EGFR, MAP3K8, BRAF
Elemol	PTPN1, ACHE, ADRB2, TRPC6, CHRNA7, SLC6A4, GRIA2, CHRM2, DPP4, SLC6A2, GABRA1, HSD11B1, AR, CHRM1, ESR1, CDK2, HTR2A, CHRM3, CHRM4, NOS2, PRSS1
2-[(3S,5S,6S)-6,10-dimethylspiro[4.5]dec-9-en-3-yl]propan-2-ol	ACHE, GABRA1, DPEP1, GRIA2, CHRM2, DPP4, PRSS1
2-Aminoadenosine	CDK10, GAPDH, HSPA8, NCOA3, CCT3, SLC28A1, PDK4, AHCY, DPP4, DOT1L, ADK, PDK3, CDK11B, ADA, EHMT1, ADORA2A, SLC28A3, PLEKHM3, MCL1, CCNB1, HSPA5, PDK2, SLC28A2, SIGMAR1, FTMT, CCNB2, HSPA1A, MAP3K7, CDK11A, ASPG, AMD1, ADORA3, ADORA1
2-Carene	EIF4A2, DDX17, UBE2M, GLRA3, DDX5, CERS3, ADRA1A, NPEPL1, GLRA1, PLAT, LAP3, DDX50, DDX10, DDX39B, GPR149, CERS2, EBF2, ADRA1B, EIF4A3, CERS5, DDX59, PSORS1C2, DDX21, DHDDS, ADRA1D, TDRD12, DDX39A, DDX20, EIF4A1, NUS1, DDX18, PRPF6, CERS4
2-Cyanobenzohydrazide	HS6ST1, KL, HS3ST5, CTSS, LCTL, HS3ST3A1, CHST8, CCNF, CTSC, HS3ST3B1, LCT, CHST11, CTSH, NDST4, PTPN23, IFI44L, CHST10, CTSK, HS3ST4, CAPN7, KLB, CHMP4C, CHST14, CTSZ, NDST2, NDST3, GFM1, CCNA2, CCNA1, UEVLD, LGSN, RHPN2, SULF1, GLUL, GFM2, TSG101, HS6ST3, HS3ST1, CTSL, HS3ST2, RHPN1, CHMP4B, PDCD6IP, IVD, MMP8
2-Cyclopenten-1-one	ITGA6, RHOT1, RRM2B, RRP36, ITGB5, RB1, GAPDH, BARX1, PGF, TLX2, ITGAV, NKX1-1, SMAP1, NFKBIA, RHOT2, SH3PXD2A, PRDX3, SMAP2, ADPRM, HLX, CASP3, NOC4L, RABL2B, PTGDR2, PTGS2, IPO4, BARHL1, ITGB8, TMPRSS11D, PPARG, BARX2, SSH3, HOXA4, PRDX1, RAB2B, PRDX4, SPRED2, GAPDHS, PLXNC1, TLX3, PTGS1, RAB2A, PRDX6, ADAP2, DBX2, OCM2, DNAJC27, LBX1, AIRE, ITGA7, RAB25, CDKN1B, RRM2, PTGDS, ICOS, DDX54, RAB11…
2-Epilentiginosine	MAN2A1, MOGS, MAN2B1, AHSA1
2-Ethylphenol	CA2, GABRA1
Furfural	CAT, CA9, GPHN, XPC, GOT1, HPX, PTPRG, PRKAA2, DECR1, WDR44, PRDX1, CA11, IDH2, PPP1R17, C1QL1, PGLS, AGXT, ATP6V1E1, CD84, MARK3, MOGS, TXNRD2, HBG1, P4HTM, AIFM3, G6PD, PRKAA1, FLAD1, GOT2, CA14, CDC123, GET4, GALK2, CA8, KCNAB2, GCLC, CA7, RPS16, CA5A, GLUL, TXNRD1, SHF, ADH6, CA3, OLAH, ALDH3A2, CA13, SIK1, XDH, TKTL1, THUMPD1, MFSD10, PGD, MTR, GLRX2, TXN, PNPO, PTPRZ1, MARK4, F2RL1, CA4, CA…
Furfuryl alcohol	TOP1, NUBPL, AANAT, RBMS1, FBXO42, RAB20, PGM2L1, CLGN, SLC35G1, ACTA1, FTSJ3, EIF5AL1, CNN3, TGFBI, PGA5, AIFM1, BICD1, PCYT2, CTSK, PGA4, PRDX1, DPYSL2, ANPEP, HELQ, RAB28, ERAP1, ZNF618, SLC5A6, ENPEP, RPS26, DNAJC24, EAF2, PGC, SUV39H2, RNPEP, PRG4, PKN2, UBQLNL, IGLL1, LMAN2L, ARL10, COMP, DPYSL3, NPEPPS, ZBED6, PIH1D2, DNMT1, CTSS, PIK3CB, DPYS, AIFM3, GK2, STX2, TTF1, DMC1, TRHDE, RENBP, R…
Furfuryl acetate	TOP1, NUBPL, AANAT, RBMS1, FBXO42, RAB20, PGM2L1, CLGN, SLC35G1, ACTA1, FTSJ3, EIF5AL1, CNN3, TGFBI, PGA5, AIFM1, BICD1, PCYT2, CTSK, PGA4, PRDX1, DPYSL2, ANPEP, HELQ, RAB28, ERAP1, ZNF618, SLC5A6, ENPEP, RPS26, DNAJC24, EAF2, PGC, SUV39H2, RNPEP, PRG4, PKN2, UBQLNL, IGLL1, LMAN2L, ARL10, COMP, DPYSL3, NPEPPS, ZBED6, PIH1D2, DNMT1, CTSS, PIK3CB, DPYS, AIFM3, GK2, STX2, TTF1, DMC1, TRHDE, RENBP, R…
2-Hexadecenoic acid	ABCG5, HNRNPD, HNRNPA3, HNRNPA1, RALY, NTHL1, CDC25A, EIF4H, SLIRP, NFU1, CDC25B, DAZL, HNRNPA2B1, SRSF10, EP300, ABCG1, HNRNPAB, BOLL, TRNAU1AP, RALYL
2-Hydroxy-3-methoxystrychnine	ACHE
Salicylaldehyde	TOP1, GPD1L, ABCB4, SNTG2, ABCG5, ABCB11, UAP1, AADACL4, ABCA10, ABCA12, UGP2, FMO4, ITGA2, ALG2, ALDH9A1, UAP1L1, NAGA, SLC45A3, ALDH16A1, ABCG8, GMPS, LIPE, ABCC12, ALDH1L2, ALDH1A2, UBE2R2, IFFO2, CDC34, AADACL3, CDK11B, ABCB5, UBE2G1, GPD1, NCEH1, ALDH1A3, TFPI, TOP1MT, FMO2, BCO1, ALDH8A1, FMO5, ALDH7A1, OLAH, ALDH3A2, ALDH2, MTFMT, SYN1, BCO2, AR, GLA, ABCA9, ABCA5, ABCD4, APEX2, AADAC, AFM…
IU-Methoxyisoeugenol	CORIN, EMB, CAT, UGT1A9, AKR1B10, ALOX5, COMT, BCLAF1, PRSS38, SCN3A, HTATIP2, TMPRSS5, FBXO9, CCL2, OGG1, PROC, PRSS33, SLC7A4, TP63, MECR, NPEPPS, CELA2B, PRSS12, G6PD, ABCG8, HEATR5B, UGT1A10, AHRR, STAT5B, OR6C65, DHRSX, TYR, KLK7, ADRA2A, MCTS1, KLK10, NAMPT, SPICE1, SCN8A, MASP2, TMPRSS11D, ABCG1, AZU1, GYPB, CCR7, NALCN, COMTD1, OR6C3, CDKN1B, PRTN3, RGS1, GFOD2, RRM2B, KLK8, PRSS54, C1RL,…
2-Methoxy-4-vinylphenol	HES1, NAA60, NFKBIA, HES4
2-methoxy-5-(e)-propenyl-phenol-beta-vicianoside	CA2, PRSS1
2-(111C)methylbutanoic acid	PPP2CA, BCKDHB, TBRG4, HTRA4, SHMT2, PDF, SEC61A1, GOT1, APRT, ACADS, GCSH, GYG2, TPK1, TUFM, HMGCR, GGPS1, ASPN, PPP4C, GATA4, FDPS, TOR1A, GATA3, PMVK, GAPDH, RPSA, PSMD9, GOT2, PDSS1, SHMT1, EXOSC9, PDSS2, DBT, GYG1, PPP5C, HTRA1, ADH1B, HTRA2, GATA6, GRHPR, BGN, DLST, ADH6, POLG, MVD, GATA2, PPP3CB, RUSC1, PPP3CA, TKTL1, IPP, PPEF2, HTRA3, GAPDHS, SIRT4, ZGLP1, GATA5, AMT, TYSND1, KMO, TOR4A,…
2-Methyldecane	SDR42E1, ACO1, SPR, MCCC1, GPHN, ITPR1, SIRT7, SIRT2, RPIA, DPM1, UQCRC1, NPHP3, MALSU1, PLA2G15, SPTLC2, SLC7A9, IDH2, SPTLC3, PCBD1, SSNA1, CUX1, ALAS2, TMEM67, SIRT1, PCCA, AGXT, FDPS, ACACB, SLC7A10, SLC3A1, ADH4, IMMT, G6PD, ITPR3, ITPR2, GCAT, OXCT2, MMD, CUX2, PHGDH, ADH1B, RYR2, LCAT, CEP135, PDK2, LIPG, ADH6, OXCT1, ADH5, TSTA3, HAO1, ONECUT3, PFN1, RUSC1, ALDH3A2, ACOT8, TGDS, NSDHL, TA…
2-Methylnonane	P4HTM, SLCO1A2, TYR, NPAS2, VCP
2-Methyloctane	HNRNPH2, FAAH, CNR2, HNRNPH1, HNRNPH3, GPR18
2-Methyl-1-phenylpropene	LYZ, PRSS1, SLC6A2
2-Methyl-3-buten-2-OL	GATM, PLA2G2E, PRSS3, BCHE, PRSS1
2-Methyl-3-phenylpropanal	SPATA5, DPYD
2-methyl-5-(1-methylene)-1,3-cyclohexadiene	LYZ, PRSS1, ADH1B, ADH1C
5-Decanone, 2-methyl-	CES2, CA2, CA1, CA4, CYP19A1, GPBAR1
2-Methylbenzoxazole	LYZ, PRSS1
2-Methyldodecane	TOX3, CRP
2-Methylhexadecanoic acid	PTPN1, SLC22A8, NR3C2, FNTA, PTGIR, CISD1, KDM5C, CDC25A, PTGER2, HSD17B3, CYP19A1, GPBAR1, NR1H4, GABRA1, CTDSP1, VDR, HSD11B1, AR, SLC10A1, FABP3, FABP1, NPC1L1, SHBG, SLC22A6, F10
2-nonanone	RDH14, DEGS1, ACOX2, GPD1L, DEGS2, DHRS13, LIPN, RNASE3, MYL10, TDP1, STKLD1, C2orf81, AKR1C3, TLX2, AKR1B10, RAD21L1, AADACL4, SLC2A8, HSF5, AKR1B15, NPC2, MYL2, DPYSL2, SLC5A6, ALS2CL, ABHD14A, CSN1S1, ABHD5, ABHD17C, LIPJ, SP2, DPYSL3, CBR1, ACACB, PSEN2, CLSTN2, SLC20A1, DPYS, SERHL2, LIPE, SLC2A13, CBR3, APEX1, AKR1E2, LIPK, CES2, DHRSX, AKR1C1, CYP19A1, AADACL3, ARHGAP6, GPD1, RDH13, PDK2, …
Phenol, 2-octyl-	SOX5, ADD2, ASAH2B, PHF20L1, UBE2B, DYRK1A, UBE2A, CRABP1, TF, LTF, TBK1, ASAH2, PSMB7, RPL39L, NCOR2, ZNF512, UBE2N, TBL1X, NCOR1, ST13, RMND1, RPL39, ACR, MSRB1, TMEM165
2-Pentadecanol	KCNH1
2-Propionylfuran	LYZ, ADH1A, ADH1C, PRSS1
2-Propylphenol	TYR, GABRA1
O-Toluic acid	GRIK1, GRIK2, GRIK5, CYB5R4, HOXB5, GRIK3, GRID1, PHLDB1, HOXD4, CYB5R3, OXNAD1, CACNG8, CYB5R1
2-Undecanone	MKS1, GYG1, CHD3, RREB1, PRCP, EHHADH, CHD4, DPP7, GYG2, COLQ, CHD2, HADHA, PTRH1, COQ7, ACOT13, DNAJB13, KIF22
20(R)-21,24-Cyclo-3Beta,25-Dihydroxyl-Dammar-23(24)-En-21-One	HSD11B2, FNTA, HSD11B1, CYP19A1, SRD5A2
[(1S,4S,5R,6R,9S,14R)-4,5,6-trihydroxy-3,11,11,14-tetramethyl-15-oxo-7-tetracyclo[7.5.1.01,5.010,12]pentadeca-2,7-dienyl]methyl hexadecanoate	PTPN1, PRKCD, HSD11B2, NR3C2, PRKCA, KCNJ5, ANXA1, AR, NR3C1, HSD3B1, ESR1
(5aR)-9-hydroxy-5a,5b,8,8,11a-pentamethyl-1-prop-1-en-2-yl-1,2,3,4,5,6,7,7a,9,10,11,11b,12,13,13a,13b-hexadecahydrocyclopenta[a]chrysene-3a-carboxylic acid	NR1H4, PTPN1, CDC25C, CDC25A, PTGES, HSD11B1, ALB, SAE1, GPBAR1
24,24-Dimethyl-5alpha-cholesta-8-en-3beta-ol	PTPN1, TRPV1, ACHE, GRIN1, CHRNA7, NPC1L1, SHBG, AR, ITGB3, CYP17A1, F10, CYP19A1, BCHE, SREBF2, NR1H3
24-Ethylidene-lophenol	PTPN1, TRPV1, ACHE, GRIN1, CHRNA7, NPC1L1, SHBG, AR, ITGB3, CYP17A1, F10, CYP19A1, BCHE, SREBF2, NR1H3
24728706	CORIN, CAT, RCL1, AKR1B10, SLC6A13, CHRNB3, ASMTL, GSTA1, MPP5, PRSS38, PCBP1, PRDX1, TMPRSS5, PROC, PRSS33, MCM4, CHRNA10, CELA2B, ZBTB11, SLC7A10, MTIF2, PRSS12, SLC9A3R2, CHRNE, SMPD2, MMD, CHRNA7, TYR, TREH, KLK7, KLK10, PDHA1, MASP2, TMPRSS11D, SLC22A5, AZU1, EIF5B, GLUL, PRTN3, FADS3, PSMC6, RPS18, KLK8, PRSS54, C1RL, PPP3CB, SLC9A3, TUBA4A, SMPDL3B, AHCY, MTRR, HTR3D, MDH1B, PLG, PFAS, HAB…
1,8-Dihydroxy-3-methyl-4a,9a-dihydroanthracene-9,10-dione	CHRNA7, CHRNB2, CHRNA4, CHRNA6, CHRNA3, CHRNA2, CHRFAM7A, CHRNB4, KCNJ3
2-Azaniumyl-4-(diaminomethylideneazaniumyloxy)butanoate	CNR2
2-(6-Aminopurin-9-yl)-4-(hydroxymethyl)oxolan-3-ol	ACHE, DRD4, ESR2, PIM1, SENP8, TH, RUNX1, HRH2, ADRB2, TDP2, RXRA, ADRA1A, SENP6, APAF1, SLC6A4, CASP3, MDM2, HTR1B, DRD2, DPP4, PTGS2, SLC6A2, NR1I2, OPRM1, PPARG, CASP9, HTR7, MAPK14, BCL2L2, AR, MBD2, PTGS1, HTR6, PTPRCAP, ADRA1D, GSK3B, MCL1, CHRM1, ESR1, CCNA2, CDK2, TSPO, CHRM3, SLC6A3, CHEK1, ADRB1, KCNH2, HTR2B, HTR2C, APOBEC3G, NOS2, SCN5A, APOBEC3A, HTR1D
[4-Oxo-4-(4-oxobutan-2-yloxy)butan-2-yl] 3-hydroxybutanoate	TMF1, AP2M1
CALYCOSIN 7-O-beta-D-GLUCOSIDE	CA2, AR, F7, EGFR, CCNA2, PTGS2, ALDH2
Yuanhuanin	SLC4A11, IGDCC3, AKR1E2, AKR1B10, SLC4A4, SLC4A7, PLG, SLC4A3, MTMR6, SLC4A1, MTM1, FRMD4A, EPS8, AKR1B1, SLC4A10, MSN, FRMD4B, MTMR7, MTMR8, NF2, SLC4A8, MTMR2
3(s)-3-butyl-4,5-dihydrophthalide	PPARG
3,4-Dihydroxyrottlerin	MAPKAPK2, ACHE, PTPN1, PRKCD, ALOX5, XDH, PTGES, BACE1, ODC1, MAPKAPK5, BCHE
3,4-Dimethylbenzaldehyde	PRSS1, CYP2A6, ADH1C
3,5-Dimethoxystilbene	TUBB1, ALOX5, TPPP, AHR, CYP1B1, ABL1, NQO2, PTGS2, CYP19A1, CYP1A1
3,5-Dimethylbenzaldehyde	GSTZ1, GSTT2B, RNF38, EEF1G, RPS6KB2, OXCT2, RPS6KA1, CDO1, RPS6KB1, ENOSF1, SF3A2, PAFAH1B1, SP1, RPS6KA6, TBC1D31, EDNRA, KEL, SQLE, TBCK, RPS6KA3, KMO, RPS6KA2, EDN1, EEF1E1, RNF44, COQ6, OXCT1
3,6-Dimethyloctane	SHBG
Etofylline	SLC35A5, TBXAS1, CYP3A4, CYP3A5, SLC35B3, SLC35F5, SLC35F6, SLC35A1, SLC35G1, SLC47A1, CYP3A43, SLC35B2, SLC35F1, FAR1, MUL1
3,7-Dimethylnonane	SHBG
3,9,10-Trimethoxypterocarpan	PSMB5
CID 86074809	DSC2, EPB41L2, PSMA8, GRK6, ENTPD4, CHD6, LCMT2, KPNA4, TDP1, IQCK, SPIN4, SHMT2, FAM149B1, COL21A1, EIF4EBP2, FANCG, UGT1A9, CDC14B, XRCC6, PGRMC2, KIAA0556, ITPR1, COQ7, ERCC6L, ACOT7, RBM15, CD320, WWC3, CDC25C, CDK5RAP2, TMEM97, DARS2, COMT, SH3YL1, BCLAF1, GTSE1, ZNF260, ZNF395, PNRC1, IMP4, APP, CENPV, SLC31A1, DNAJC9, ILVBL, DHRS2, PHF10, DLAT, POLA1, BTG1, DCLRE1B, ITGAE, SLC27A2, MSH2, E…
3-(p-Coumaroyl)ursolic acid	NR1H4, PTPN1, HSD11B2, NCOA1, PDE5A, PDE1B, PDE9A, NFKB2, HSD11B1, IGHG2, CASP3, BACE1, NFKB1, EGFR, TNF, IKBKB, LPL
Sedanolide	BID
3-butyl-4,7-dihydroxy-3H-2-benzofuran-1-one	ACHE, GABRA1, DPEP1, ABRA, ABRACL, CA2, EN1, GRIA2, NOS2, DPP4, PTGS2, SLC6A2, PRSS1
(3Z)-3-butylidene-4,5-dihydro-1H-2-benzofuran-1-ol	ACHE, ADH1B, ADH1C, DPP4, CNR2, PRSS1
3-Butylidene-7-hydroxy-2-benzofuran-1-one	RPS21, TNFRSF6B, TARBP2
Butylphthalide	PTPN1, HSD11B2, CDC25A, VDR, PRKCA, HSD11B1, F10, HIF1A, CYP19A1
Phthalide-3-Acetic Acid	CBX3
3-Cyclohexen-1-ol	CA2
(S)-3-cyclohexene-1-methanol	ADH1A, PRSS1
3-Ethoxy-4-methoxyphenol	ADRA2C, CHRM3, SLC6A3, MAOA, ADRB1, ADRA1B, ADRB2, ADRA2A, CHRM2, ADRA1A, SLC6A2, CHRM1
3-Ethyl-4-methylpentan-1-ol	DPP4
3-Hexanol	SLC7A2, SLC12A4, GMPS, SCAMP2, SLC12A3, SLC12A9, PGA5, SCAMP4, SLC12A5, SLC7A11, PGA3, PGA4, SLC7A9, SLC7A13, SLC12A8, SLC7A8, SLC7A5, SCAMP3, SLC7A4, MCEE, SLC7A14, SCAMP5, SLC12A2, SLC7A1, SLC12A7, SLC7A10
3-Hydroxy-2-methylpyridine	CLCNKB, ADD2, CLCN3, PGM2L1, DBH, TOX3, CLCN5, GLG1, CHDH, HADHA, SEC24D, NXNL2, CRX, NTHL1, CRYL1, CLCN4, ADPRM, APIP, AGXT2, MOXD1, ETNPPL, PGM3, PHYKPL, UBTF, PGM2, CLCN2, EHHADH, CEACAM3, HMG20B, NXNL1, TOX2, CLCNKA, CLCN1, TOX, HMGB3, MEP1A, TPH1, TPH2, ANGPT4, PLSCR1, HMGB2, ALDH18A1, ADD3, PLSCR2, CLCN6, GADD45A, HTR2C, HTR2B, ACCSL, TFAM, MBD4, CLCN7, ADD1, NUBP1, SEC24A
2,3-Dihydroflavon-3-ol	NPPB, FBXO3, AGXT, GUCY2C, TRIM37
Cyclohexene, 4-methyl-1-(1-methylethyl)-	NEK7, STK39, OXSR1, SHD, ACSS3, NEK2, ACMSD, ACSS1, ACSS2, GSTM5, ETV6, CALD1, NOTO, NEK6
3-Methylbutanal	SRD5A1, MBLAC2, AASS, ESD, CYB5A, ACSM4, ETHE1, ETFA, ACSM2B, CTSK, SLC13A3, GAD1, GYG2, CSAD, PANK2, ALDH18A1, PANK4, TUBA1A, IVD, GLUD1, PANK1, TUBA3C, CTSS, DMC1, ACSM6, ACSS2, OXCT2, TUBA3E, CYP24A1, PTP4A3, TUBA8, PHGDH, GALK2, GYG1, ADH1B, CTSZ, TUBA3D, SLC13A2, CTBP1, ADH6, OXCT1, BCO1, TBXAS1, CAB39, SLC13A1, CTSC, HAGH, TUBA4A, CYP3A5, SLC13A4, TUBA1C, BCO2, TUBA1B, LACTB2, NAGS, GLUD2, …
o-Cymen-5-ol	PYGL, PYGM, NPEPL1, KISS1, KISS1R, PSMC1, SLC6A7, PSMC6, PGM2L1, IL7R, PGLS, PSMC5, PYGB, LAP3, PGM2, PSMC4
p-Menth-1-en-3-ol	DHDDS, CPE
(3R)-3-methyltridecane	PRSS3
m-Cresol	ACHE
3-n-butylphthalide	TNF, ICAM1, MPO
Afzelin	DEGS1, DEGS2, CHKA, RPS6KB2, GMFB, VPS13C, TRIM36, ABCD1, PARS2, ADAMTS18, UBE2Q1, RPS6KA1, TRUB1, SLC26A2, UBE2Q2, TMED4, ADAMTS4, TGFBI, PRKCB, DHTKD1, ACIN1, GCSH, ADAMTS20, CD4, CEP162, CD209, ZNF181, PITPNM3, ZNF775, REXO1, DCT, ABCD3, SST, AKT2, SLC25A41, C1orf87, SLC30A9, PKN2, SGK1, TIMM17B, FLNC, PRKCH, WRNIP1, TK1, DRD4, TXNRD2, HEATR5B, MYO1D, TMED9, MYO1G, SLC47A1, FKRP, ADAMTS12, FLN…
(2S,3S,4S,5R,6R)-6-[[(3S,4S,4aR,6aR,6bS,8aS,12aS,14aR,14bR)-4-formyl-4,6a,6b,11,11,14b-hexamethyl-8a-[(2S,3R,4S,5S,6R)-3,4,5-trihydroxy-6-(hydroxymethyl)oxan-2-yl]oxycarbonyl-1,2,3,4a,5,6,7,8,9,10,12,12a,14,14a-tetradecahydropicen-3-yl]oxy]-3,4,5-trihydroxyoxane-2-carboxylic acid	HSD11B2, CA2, HSD11B1, F3, CA1, CA4, HTT
beta-Sitosteryl galactoside	EIF4A2, UGT1A1, DDX17, TM7SF2, UGT2B28, ABCG5, ABCG8, UGT1A10, PAPSS1, UGT2A3, UGT3A1, DDX5, UGT2B7, SLC47A1, UGT1A9, UGT1A6, RPL15, UGT1A7, CDO1, EBPL, DHCR7, GEN1, XDH, UGT2B17, UGCG, AQP8, FEN1, UBA52, RPS27A, UGT1A8, UGT2B11, CRY1, DDX50, AOX1, UGT3A2, GPR149, UGT2B10, KIF20A, UGT2B4, UGT1A4, EIF4A3, DDX59, DDX21, TDRD12, UGT1A5, MCEE, UBB, SLC47A2, UGT2B15, EIF4A1, SPINK1, PAPSS2, GRIA4, EBP…
Astragaloside IV	MUSK, MOS, IRAK2, MAP3K9, LIMK2, PDE6B, IRAK4, MAP3K10, ERN2, PKDCC, FYN, INSR, JAK2, TESK2, TP53, FGFR2, TRIB3, PDGFRB, EPHA4, CYP2C9, LIMK1, IGF1R, STYK1, TIE1, TRIB1, EPHA2, TSSK3, MAP3K7, RIPK4, PIM1, NBL1, CDC42BPB, MATK, MET, SERPINE1, EPHA1, EPHA3, SRMS, EPHA7, FLT3, EPHA10, TSSK1B, CSK, EPHB3, KIT, GLB1, TMPRSS11D, INSRR, KDR, BLK, RET, ACE, LCK, GSK3B, FGFR4, EPHB2, ZAP70, GSK3A, DSTYK, …
3-Phenylpropionic acid	EFR3B, VAT1L, ITGAL, RTN4IP1, NTHL1, TRDMT1, COMT, VAT1, GLB1L3, GLB1, ITGA2B, LRTOMT, GP1BA, PRPS2, TP53I3, COMTD1, MAOB, PRPSAP1, ACE, KDM1A, PRPSAP2, PRPS1L1, GSR, PRPS1, CRYZL1, GLB1L, CNOT4, MECR, OPN5, CHIT1, DNMT1
30-Norhederagenin	PTPN1, PTPN2, PTPRC, LIG1, CES2, CTSD, PTGES, CD81, CDC25B, ELANE, PTPRF, NR1H3, GPBAR1, USP7, HSD11B1, F3, POLB, DUSP3, GAA, PLA2G1B, NOS2
(113C)Tetracosanoic acid	ANK2, ANKRD49, ANKRD29, ANK1, ASB2, TNKS, NOTCH4, POTEC, ANKS1A, ANKRD2, ANKRD10, ANKRD23, SOWAHC, ANKRD37, PPP1R16A, ASB13, ASB1, POTEH, ANKRD36, ANKS6, ANKRD60, NFKB1, ANKRD18A, FANK1, ANKRD28, BARD1, FEM1B, HACE1, ANKRD54, ANKRD42, ASB15, ANKRD61, ASPG, CDKN2C, ANKRD39, RIPK4, ANKRD30B, GABPB1, RNASEL, ANKRD55, CASKIN2, PPP1R12A, ASB16, NOTCH1, ANKS3, ASB8, ASB10, PPP1R16B, TRPA1, ANKEF1, POTE…
Cibarin	CYP1B1
4-Methoxybenzoate	PPARG, ESR2, PIM1, AR, CHEK1, PTGS1, NOS2, PTGS2, GSK3B, ESR1
Nonanedioate	PLA2G5, CCNG2, CCNI, PRODH2, PTGER4, CNOT2, HTRA4, CCNF, PLA2G2F, RPSA, PSMD9, STX6, UROD, TYR, STX8, FOXRED1, PLA2G10, CCNG1, HTRA3, HTRA1, STX10, HTRA2, SQLE, CCNB1, CCNA2, CCNA1, CNTD2, CCNO, PLA2G2D, CCNB2, TYSND1, KMO, CCNH, PLA2G2C, PLA2G1B, PLA2G2E, COQ6
(R)-3-Butyl-4,5-dihydroisobenzofuran-1(3H)-one	RBM24, HPRT1, PRTFDC1, GPT, SGK2, RERG, SLC7A11, MYBL1, GPT2, CDCA7
Carthamidin	CEP131, ODAM, DYM
Daidzein	NPY1R, ALDH2, CA12, CA4, CA7, EGFR, PSMB5
Sabinene	EPB41L2, PNPLA8, ENTPD4, CHD6, SMARCAL1, CAT, TDP1, KPNA4, LCMT2, SHMT2, COL21A1, EIF4EBP2, UGT1A9, CDC14B, XRCC6, CDC7, KIAA0556, ERCC6L, COQ7, ACOT7, DTNA, RBM15, PTK2, CD320, CDC25C, CDK5RAP2, SLC29A1, DARS2, SMARCA2, COMT, RANBP1, FOXD2, SRCAP, TMEM97, ASMTL, ZNF395, PNRC1, RBM45, INPP4B, APP, SLC31A1, DNAJC9, ILVBL, PPARG, DHRS2, PHF10, IGF1R, DLAT, POLA1, BTG1, DCLRE1B, ITGAE, SLC27A2, MSH2…
3-N-Butyl-4,5-dihydrophthalide	RBM24, HPRT1, PRTFDC1, GPT, SGK2, RERG, SLC7A11, MYBL1, GPT2, CDCA7
4,7-Dimethylbenzofuran	DHPS, PECR
p-Mentha-1,4-dien-7-ol	ESRRG
4-Isopropylbenzyl alcohol	MPRIP, KCNK5, SPICE1, PRDX5, TSPAN18
(+)-Diasyringaresinol	ACHE, ESR2, PIM1, CALM3, ALOX5, DPP4, PTGS2, NCOA2, PPARG, CYP2C9, AR, PTAFR, KDR, GSK3B, MCL1, ESR1, CCNA2, KCNH2, NOS2, SCN5A, PRSS1
Kinobeon A	PTGS2, NCOA2
cis-Sinapyl alcohol	CA12, ADRB2, AHR, NQO2, CA9, LTA4H, ADRA1A, ALOX5, CA14, TPPP, ADRA2A, CA1, CHRM2, PTGS2, SLC6A2, CYP1A1, GABRA1, CA2, ADRA1B, PTGS1, MAOB, CA7, CHRM1, CA5A, TUBB1, SLC6A3, CHRM3, ADRB1, ADRA2B, CYP1B1, HTR2C, NOS2, PLAU
4-Aminobutanoate	TAS2R7, MTOR, PDE6B, CAT, GRM2, DBH, NANOG, VAMP1, TMIGD3, CXCR2, ERCC6L, GRIN2C, NPW, FYN, AKR1B10, SLC6A13, COMT, RGS6, NTS, C3AR1, GNGT1, APP, SSTR4, PAM, POLA1, CENPBD1P, DIP2C, GABBR1, CRH, RIMS1, MAP2, TPH1, SLC7A4, CREB1, SLC18A2, PPP4C, HCAR2, TRAK2, HTR2C, ALDH9A1, SLC17A6, MYL7, SLC7A10, SLC3A1, GLS, NPL, CXCL10, EGR1, NES, CXCL12, GOT2, TAS2R39, NOVA1, IFFO2, AGXT2, HTR1B, ADRA2A, TF, …
trans-4-Decene	IFNG, TRPM3, MCOLN1, MCOLN2
4-Ethylresorcinol	TYR, MITF
4-Flavanol	PIN1, SLC47A2, TYR, HMOX1, EXTL1, CTSC, EXT2, SLC47A1, EXT1, MALSU1, DAPP1
4-hydroxy-3-butylphthalide	ADRB2, ADRA1A, DPEP1, SLC6A4, ADRA2A, DRD2, CHRM2, PTGS2, SLC6A2, PPARG, GABRA1, ADRA1B, PTGS1, MAOB, PDE3A, ADRA1D, CHRM1, CDK2, ADRA2C, HTR2A, ABRA, SLC6A3, ABRACL, CHEK1, CHRM3, ADRB1, ADRA2B, NOS2, SCN5A
4-Hydroxyphenyl acetate	ACO2, ACLY, CS, ADH1C
4-Iodo-2,3-dihydro-1H-indole	SLC37A2, APOA1, DTNBP1, ANTXR2, ANTXR1, IER3
4-Methoxybenzoic acid	SLC22A6, EDN3, CDC42, KIF13B, KRT4, PTGS2, AKR1C3, AKR1C2
4-Methyl-5-thiazoleethanol	ENTPD4, SDR42E1, NARF, HTRA4, CHKA, ENTPD8, PDF, PGRMC2, UBE2L6, NDUFS7, DPYSL2, DLAT, SPG7, HSPE1, ENTPD2, LIAS, PMM2, GMDS, TPK1, DPYSL3, GALM, UBE2W, MSRA, DPYS, UBE2D1, EIF2AK3, FLAD1, CPPED1, ATAD3B, ERAL1, UBE2E1, UBE2R2, CDC34, MFSD2A, MCF2L, UBE2D3, RPS12, HTRA1, PGRMC1, HTRA2, UBE2G1, RPS16, DPYSL5, LGSN, DLD, GLUL, JARID2, NUP85, SLC19A2, ETNK1, TSTA3, MRRF, SLC19A3, UBE2E2, MFSD2B, YME…
4-Methyldecane	DPEP1, HDAC1, LYZ, CA2, HDAC2, PTGS1, HCAR2, MAOB, PTGS2, AKR1C3, PRSS1
4-O-Methyloxypaeoniflorin	HSP90AA1
4-o-methylpaeoniflorin	LGALS3, HSP90AA1, LGALS9, PRKCA
4-Octanone	NEK7, CES2, CA2, NEK2, ACMSD, FAM83H, ACSS1, CA1, ACSS2, CA4, ACSS3, NEK6
4-Hydroxypyridine	GNE, GRM7, GRM2, NPEPL1, DNAJA3, POLI, DPYD, XDH, DNTT, POLH, LAP3, AOX1, TF, NLK, TMPRSS11D, MAPKAPK2, NEFM, DNAJC24, POLB, DHODH, MAPK15, POLK, REV1
cis-4-Tridecene	COLQ
Benzeneacetate	ACHE, NR3C2, ESR2, NCOA1, ADAM10, TYW1, SLC36A3, BACE1, NR3C1, MRPL2, RXRA, ALOX12, NOTCH1, ZFAND6, GSTO1, NDOR1, MTRR, UPP1, ALOXE3, MAST2, ALOX12B, ALOX5, ADAM17, GSTO2, SLC36A2, NOTCH3, PTGS2, CYP1A2, BACE2, CYP1A1, NCOA2, SLC23A1, MAST3, AR, ALOX15B, PTGS1, MAST4, ZFAND3, ZFAND5, EDF1, MAST1, SLC36A4, PGR, ALDH18A1, SLC23A3, SLC36A1, ZFAND4, NOS2, NOTCH2, POR, NOS3
Dihydropinosylvin	MIA2, MFF, CYP2D6, WDR1
(1R,3aR,5aR,5bR,7aR,9S,11aR,11bR,13bR)-3a,5a,5b,8,8,11a-hexamethyl-1-prop-1-en-2-yl-1,2,3,4,5,6,7,7a,9,10,11,11b,12,13,13a,13b-hexadecahydrocyclopenta[a]chrysen-9-ol	HSD11B2, ANXA1, NR3C1, GLRA3, PLK1, PPP1CC, NFKB2, CASP3, GABRB3, LPL, PIK3CG, PIK3R1, HSD11B1, YWHAE, ATP1A1, NFKB1, HSD3B1, PIK3CA, TNF
Gibberellin A19	NR3C2, PGR, HSD11B1, AR, F3, ALB, ESR1, NR3C1, SAE1, NOS2, GPBAR1
Neocomplanoside	PTPN1, ACHE, CA12, PDE5A, MMP9, CA2, CA7, CA1, AURKB, CA4, PLAU
5,7-dihydroxy-2-(4-hydroxyphenyl)-3-[(2S,3S,4S,5S,6R)-3,4,5-trihydroxy-6-(hydroxymethyl)tetrahydropyran-2-yl]oxy-chromen-4-one	PTPN1, ACHE, CA12, PDE5A, MMP9, XDH, CA2, RPS6KA3, CA7, CA1, AURKB, CA4, PLAU
6-Methoxykaempferol 3-O-rutinoside	PTPN1, CA12, PSIP1, HSP90AB1, TAS2R31, TYR, CA1, ELANE, DPP4, CYP19A1, CYP1A1, CTDSP1, CA2, AR, CA7, ABCG2, PSMB5, CRHBP, MCL1, SHBG, CYP1B1, CBR1, CA4, HSD17B1, ADORA3
Dihydrocoumarin, 5,7,8-trimethyl-	ALDH2
5,7-Dihydroxy-2-(4-hydroxyphenyl)chroman-4-one	PPARA, ESR2, LDLR, BCL2, CAT, ABCC1, SOAT2, RELA, AKR1C1, CASP3, GSTP1, CYP19A1, PKD2, MTTP, PPARG, SREBF1, ADIPOQ, MAPK3, APOB, SOD1, BAD, BCHE, ESR1, GSR, CES1, HMGCR, FASN, AKT1, PLA2G1B, NOS2, SOAT1
5-Isopropylbicyclo[3.1.0]hexan-2-one	CEP131, EN1
Thermopsoside	PTPN1, SENP1, XDH, CA2, MAPK10, AURKB, TNF, KDM1A
(-)-alpha-Thujene	ACHE, GABRA1, PIM1, CA2, AR, ESR1, DPP4, PTGS2, NCOA2, PRSS1
Neochlorogenic acid	HDAC1
5-O-Methylvisamminol	ACHE, ESR2, PIM1, ADRB2, RXRA, CHRNA7, DPP4, PTGS2, DRD1, OPRM1, GABRA1, CA2, AR, ADRA1B, PTGS1, PDE3A, ADRA1D, GSK3B, CHRM1, ESR1, CDK2, NOS2, SCN5A
5-Propyl-2-thiouracil	CYP1B1, MTNR1A, CA12, CA9
5-Tetradecene, (Z)-	KCNH1, DYNC1I1, DYNC1I2, LOXL1, PARS2, POFUT1
5-Undecen-3-yne	SGCB, EN1
Dehydrosafynol	KMO, MPPE1
(2-Amino-3-methylbutanoyl) 2-amino-3-methylbutanoate	PTPN1, ACHE, CYP19A1
[1-Acetyloxy-4a-hydroxy-6-(3-methylbutanoyloxy)spiro[1,5,6,7a-tetrahydrocyclopenta[c]pyran-7,2'-oxirane]-4-yl]methyl 3-methyl-2-(3-methylbutanoyloxy)butanoate	TPSAB1
Methylnissolin	CA12, CA14, CA2, HSD17B2, CA7, CA9, CA1, CA4, CA3, CA5A
(3-Cyano-2-methylprop-2-enyl) tetradecanoate	GAPDHS, IGKV2-30
Bicyclo[7.2.0]undec-4-ene, 4,11,11-trimethyl-8-methylene-, (1S,4E,9R)-	CYP1A1, AHR
Dodecane	ACHE, SDR42E1, TSTA3, PKLR, EXT2, HSD3B7, HSD3B1, CTNNBL1, PKM, NSDHL
Butylidenecyclohexane	CHUK, RELA, BID, BCL2, STAT5A, FAS, STAT3, STAT6
(1aR,4R,7R,7bS)-1,1,4,7-Tetramethyl-1a,2,3,4,5,6,7,7b-octahydro-1H-cyclopropa[e]azulene	HDAC9, HDAC2, HDAC8, HDAC5, HDAC1, LGALS8, HDAC6, CA1, HDAC7, HDAC4, NR1H4, LGALS3, VEGFA, CA2, HPSE, HSP90AA1, ABL1, ABCG2, FGF2, CDK2, EIF4A1, HDAC10, HDAC3, HDAC11, FGF1, CA4, CDK1, ABL2, LGALS4
Warfarin	CYP2C9, ALB, NQO1
Wistin	IGFBP7
6,6-Dimethylbicyclo[3.1.1]heptan-2-one	TFE3, RAB6B, MBOAT4, RAB6A, MBOAT1, PRKD1, DCP2, PABPC1, KCNQ4, PABPC3, DDB1, ZNF512, SUV39H2, KCNQ5, TGFB3, GLO1, FBXO28, MBOAT2
(3S,3'E,5'aR,6'S,7'aS)-3'-butylidene-6'-propylspiro[4,5-dihydro-2-benzofuran-3,7'-5,5a,6,7a-tetrahydro-4H-cyclobuta[g][2]benzofuran]-1,1'-dione	NR3C2, AR, NR3C1, PTGS2, NCOA2, ESR1
6-Deoxy-Hexose	NPC1L1
6-Feruloylajugol	HSP90AA1
6-Hydroxykaempferol	AR, PTGS1, NOS2, PTGS2, NCOA2, PRSS1
6-Hydroxykaempferol 3,6-diglucoside	PTPN1, ACHE, CA12, PDE5A, MMP9, CA2, CA7, CA1, AURKB, CA4, PLAU
(2S,3S,4S,5R,6S)-3,4,5-trihydroxy-6-[5-hydroxy-2-(4-hydroxyphenyl)-4-oxo-3,6-bis[[(2S,3R,4S,5S,6R)-3,4,5-trihydroxy-6-(hydroxymethyl)oxan-2-yl]oxy]chromen-7-yl]oxyoxane-2-carboxylic acid	PTPN1, ACHE, CA12, MMP9, CA2, RPS6KA3, CA7, CA1, AURKB, CA4, PLAU
6-hydroxykaempferol-7-o-glucoside	TYR, AR, AHR, CBR1, AURKB, AKR1C3, DNMT1, ALDH2
Hypoxanthine	ACHE, GDA
6-Methoxy-7-[3,4,5-trihydroxy-6-(hydroxymethyl)oxan-2-yl]oxychromen-2-one	CA12, UCHL1, CA2, CA7, CA9, CA1
6-Methoxycoumarin	CA12, CA14, CA7, CA9, CA1, CA4, CA5A
6-Undecanol	NR1I3, CDC25A, SHBG, CA2, AR, XPR1, CDC25B, NUTF2, CA1, CA4, GPBAR1
6-Undecanone	XPR1, NUTF2
(r)-Mandelic acid	SHBG
L-Pentahomoserine	IPP, GUSB, NMB
(3S,8R,9R,10S,13R,14S,17R)-17-[(2R,5S)-5-ethyl-6-methylheptan-2-yl]-10,13-dimethyl-2,3,4,7,8,9,11,12,14,15,16,17-dodecahydro-1H-cyclopenta[a]phenanthren-3-ol	NFKB2, HSD11B1, PPP1CC, CASP3, NFKB1, TNF, LPL
7,10-Pentadecadiynoic acid	DUSP1, MCL1, PTPN7
7,8-dimethyl-1H-pyrazino[2,3-g]quinazoline-2,4-dione	PTGS2, GABRA1, PTGS1
delta7-Avenasterol	KARS1, JAK3
7-Hexadecene, (Z)-	TPBG, ASMTL, ASMT, RETSAT, PYROXD2
Formononetin	AXIN1, TBXAS1, PSMA8, ESR2, UGT1A1, PLIN2, CTNNB1, ABCC1, UGT1A10, CYP3A43, UGT1A9, PDF, TCF3, UGT1A7, CYP3A5, CASP3, NT5E, LBH, UGT1A8, CYP1A1, HNF4A, CASP9, DVL1, TSC1, EXOSC10, PSMA7, CYP3A4, DVL2, EPO, ABCC2, CASP8
7-Methoxy-2-methyl-3-phenyl-4H-chromen-4-one	ACHE, CA12, ESR2, PIM1, NCOA1, CALM3, ADRB2, HSD17B2, RXRA, LTA4H, ALDH2, CHRNA7, SLC6A4, DPP4, PTGS2, CYP19A1, NCOA2, OPRM1, DRD1, PPARG, GABRA1, CA2, AR, ADRA1B, PTGS1, MAOB, CA7, PDE3A, PSMB5, GSK3B, ADRA1D, CHRM1, ESR1, CCNA2, CDK2, IGHG1, SLC6A3, CHRM3, CHEK1, ADRB1, CYP1B1, CBR1, NOS2, CHRM5, CA4, EGFR, SCN5A, MAPK14, PRSS1
8-Heptadecene	POLR3K, TCEA1, MED26, GLRA1, VAT1, GLRA2, ZNRD1, GLRA3, POLR2I, DPP4, TCEA3, TCEANC2, TCEA2
8-Propoxycedrane	CYP19A1
(+)-Verbenone	CHRM3, AR, NR3C1, CHRM2, PRSS1
(3S,8S,9S,10R,13R,14S,17R)-17-[(2R,5S)-5-ethyl-6-methylhept-3-en-2-yl]-10,13-dimethyl-2,3,4,7,8,9,11,12,14,15,16,17-dodecahydro-1H-cyclopenta[a]phenanthren-3-ol	CES2
methyl 8-[(1R,2S)-2-[[(1S,2R)-2-pentylcyclopropyl]methyl]cyclopropyl]octanoate	NR1H4, CA2, HSD17B3, CA1, GPBAR1
Methylnissolin-3-O-glucoside	PTGS2, NCOA2, HDAC1
Methyl 8-[(1R,2R)-2-octylcyclopropyl]octanoate	NR1H4, CA2, HSD17B3, CA1, GPBAR1
9,12-Octadecadienal	ZP4, SLC25A27, UCP3, CYB5R3, RNASEH1, DGAT2, EBPL, TRADD, SLC25A30, MOGAT3, LONP2, ABCA12, AGPAT4, CASS4, ABHD5, PCDH8, CCNY, HMGCR, SCD, FA2H, UCP2, ACACB, LPCAT3, SMPD3, NBL1, OLR1, HADHA, MBOAT1, MOGAT2, PPAT, LPA, TMPRSS11D, CTU2, PCYT1B, LCAT, ABHD4, SNRPN, FADS2, FADS3, DGAT2L6, PLA2G2C, LPCAT2, MBOAT4, AWAT1, CTSC, ENPP6, CHPT1, FADS1, LPCAT4, GPR87, AWAT2, CYB5R1, DAGLB, MOGAT1, GOSR2, PL…
9-Hydroxyglabratolide	ATP2A1, PPARG, PRKCD, PRKCE, FNTA, NCOA1, PRKCA, PRKCB, DPEP1, XBP1, AR, CA2, PRSS1, NOS2, DPP4, PTGS2, NCOA2, ESR1
947-59-1	CNR2
Fluorene	BRWD1, RSPO3, IRAK2, PCSK7, PRCP, IRAK4, AIFM3, ADAMTS1, DPP7, PCSK9, PCSK4, AHR, FMO5, IRAK1, PKDCC, PFN1, MBTPS1, TADA3, XPC, PCSK1, RSPO4, RUSC1, ALLC, PSAT1, AIFM1, CPSF2, CDA, RSPO1, CYP1A1, GPT2, SSRP1, IRAK3, FMO6P, MYH7, OGG1, TGFBR1, PRPS2, GPT, PCSK2, PMM2, PRPS1L1, ACO2, PRPS1, N6AMT1, FMO4, PMM1, ITGA2, NFYB, TPP2, ESPL1, HTR2C, INTS9, HTR2B, FMO3, PCSK5, FDPS, PHIP, FMO2, EI24, PFN2,…
1,2,4,6-Tetra-o-galloyl-beta-d-glucose	PTPN1, RGS19, PRKCA, PLAT, GSTM1, SERPINE1, F10, RGS8, RGS16, BACE1, PTPN2, RGS7, MCL1, PLAU, AMY1B
Suffruticoside A	KIN
3-(3,4-Dihydroxyphenyl)acrylic acid 2-(beta-D-glucopyranosyloxy)benzyl ester	CHRM2, CHRM1, PRSS1
Cedrol	NR1H4, NR1I3, CDC25A, POLA1, SHBG, CA2, HSD11B1, AR, NR5A1, CDC25B, CA1, CA4, RORA, GPBAR1
acetic acid	RERE
p-Tolyl acetate	NAT2
acetic acid, butyl ester	DDX5, AKR1C3, AKR1C2, SCAMP2, AKR1E2, AKR1B10, AKR1C1, AKR1B15, DHX38, MCAT, TP53BP1, AKR1D1, SQLE, AKR1B1, GCLM, SCAMP3, NRGN, SCAMP5, C12orf65, KMO, SCAMP4, COQ6
Acetytastragaloside	F11, EPHB4, CTSB, DNMT3B, EPHA3, SLC15A2, ERAP2, ITGAL, EPHA6, EPHA8, EPHA5, EPHB3, HCRTR1, EPHA4, EPHA2, ACE, EPHB2, EPHB1, CTSL, EPHB6, TNF
Aciphyllene	SLC45A1, SLC45A3, SLC45A2
Acoradiene	CYP4Z1, CYP4F22, MNT, CYP17A1, CYP2C8, CYP2U1, CYP2F1, CYP2S1, CYP4B1, CYP4A22, CYP4F3, CYP2D6, ERI3, MPRIP, CYP20A1, CYP26A1, CYP2C19, CYP2J2, CYP2W1, CYP1A2, CYP1A1, CYP26B1, CYP2C9, CYP2R1, CYP4A11, CYP46A1, CYP2A6, TRIOBP, CYP2A7, CYP4X1, CYP2C18, CYP2B6, CYP26C1, CYP21A2, CYP4V2, CYP4F2, CYP2A13, ERI2
Adenine	CDK2, AHCYL1, PNP
Adenosine	SRM, PRKAB1, GAPDH, HSPA8, ADORA2B, AHCY, SLC29A1, GALR3, SLC6A2, DOT1L, ADK, NR5A1, PLCG1, UBE2I, ADA, EHMT1, ADORA2A, PDCD4, HSPA5, SIGMAR1, HSPA1A, SLC6A3, P2RY2, EGFR, AMD1, RORA, ADORA3, ADORA1
Afrormosin 7-(6-malonylglucoside)	IGFBP7
Agarospirol	ACHE, GABRA1, CHRNA7, DPEP1, GRIA2, CHRM2, DPP4
Agroastragaloside I	PRKCA, XDH, EIF4A1, XBP1
Agroastragaloside IV	PRKCA, EIF4A1, XDH, XBP1, CA2, CA1, CA4
[(2S,3R,4S,5R)-2-[[(1S,3R,6S,8R,9S,11S,12S,15R,16R)-15-[(2R,5S)-5,6-dihydroxy-6-methylheptan-2-yl]-7,7,12,16-tetramethyl-9-[(2R,3R,4S,5S,6R)-3,4,5-trihydroxy-6-(hydroxymethyl)oxan-2-yl]oxy-6-pentacyclo[9.7.0.01,3.03,8.012,16]octadecanyl]oxy]-4,5-dihydroxyoxan-3-yl] acetate	PRKCA, EIF4A1, XDH, XBP1, CA2, CA1, CA4
[(1S,4R,5R,6R,7S,8R,11R,17S,18S)-4,5,17-trihydroxy-6,14,18-trimethyl-9,16-dioxo-3,10-dioxapentacyclo[9.8.0.01,7.04,19.013,18]nonadec-14-en-8-yl] 2-methylbutanoate	APOL3, APOL2
Akebonic Acid	PTPN1, PTPN2, PTPRC, LIG1, CES2, CTSD, PTGES, CD81, CDC25B, ELANE, PTPRF, NR1H3, GPBAR1, PTPN6, USP7, HSD11B1, F3, POLB, DUSP3, GAA, PLA2G1B, NOS2
Albiflorin	RRM1, PIK3CG, RRM2B, PLA2G4A, SLC25A3, HMGCR, TGM4, RRM2, S100G, G3BP2, LBH, HMGCS2, TIAL1, SERPINA12, HMGCS1
L-(+)-Arabinose	PLIN5, PLIN1, CA4, ACLY
alpha-Chamigrene	EN1
(1R,5R,6S)-4,10-dimethyl-7-propan-2-yltricyclo[4.4.0.01,5]dec-3-ene	TXNDC8, RPS25, CAT, ZNF444, SEC61A1, KIF3C, RPL27A, TXNDC9, NME8, ABCA10, PLEKHG4B, CYP7A1, DNAJB5, TMX3, ANGPT1, CP, HMGCR, PDIA3, PDIA4, EEF1A2, SERGEF, KIF5A, MAPT, NYNRIN, DHCR24, SGCG, ERP44, HERC6, POR, NTPCR, TXNDC12, NSUN2, SMPD2, PDIA5, NDOR1, ERP27, CS, SPICE1, GPT2, TMPRSS11D, NAT2, CTH, RPS7, PDIA2, ATP6V0C, SCARB1, NOS2, LTBP2, PLEKHG4, MMP9, KIF3B, DNAJB1, NOS3, BCO1, MRVI1, TYW1, S…
alpha-curcumene	SLC6A3, MAOB, PTGS2, SLC6A2, ADRA1D, CHRM1
alpha-Solamarine	CRHBP
(2S)-2-phenyl-2-[(2S,3R,4S,5S,6R)-3,4,5-trihydroxy-6-[[(2S,3S,4R,5R,6S)-3,4,5-trihydroxy-6-(hydroxymethyl)oxan-2-yl]oxymethyl]oxan-2-yl]oxyacetic acid	ADRA2C, DPEP1, SLC6A3, CA2, LYZ, MAOA, ADRB1, ADRA1B, CTRB1, MAOB, ADRA2B, DPP4, ADRA1A, ADRA1D, PRSS1
Pentylbenzene	SLC6A2
beta-Amyrin	PTPN1, TRPV1, ACHE, GRIN1, CHRNA7, NPC1L1, SHBG, AR, ITGB3, CYP17A1, F10, CYP19A1, BCHE, SREBF2, NR1H3
5,7-Dimethoxy-8-(3-methyl-2-butenoyl)-2-oxo-2H-chromene	GABRA1, XPO1, ADRA1B, PTGS1, ADRB2, RXRA, SCN5A, PTGS2
Angeliferulate	PPP2CA
3-amino-4-[[1-[[1-[[1-[[1-[[1-[2-[(1-carboxy-2-phenylethyl)carbamoyl]pyrrolidin-1-yl]-3-(1H-imidazol-5-yl)-1-oxopropan-2-yl]amino]-3-methyl-1-oxopentan-2-yl]amino]-3-(4-hydroxyphenyl)-1-oxopropan-2-yl]amino]-3-methyl-1-oxobutan-2-yl]amino]-5-(diaminomethylideneamino)-1-oxopentan-2-yl]amino]-4-oxobutanoic acid	NR3C2, APLNR, HCRTR2, NPY2R, ADCYAP1, KISS1R, NPFFR2, AGTR1, ERAP2, REN, GALR1, PLK1, LNPEP, NPY1R, GHSR, CHRNA7, CTSD, CCKBR, C3AR1, GALR3, FCGRT, NPY, ADCYAP1R1, DRD2, CCKAR, OPRM1, HCRTR1, PPARG, MAGI3, VIPR2, ANPEP, TRPV6, BRS3, HLA-A, CRHR1, ACE, RAD51, PTH1R, CDK2, OPRD1, CHRM3, SCTR, CALCRL, CHRM5, EGFR, CALCA, CELA1, GALR2
Apigenin	DDI2, TOP1, NUBPL, ACHE, ESR2, GUSB, CHUK, LTA, IKBKG, CAT, ABCC1, CHCHD7, ALG5, UGT1A9, CFTR, GTPBP10, CAPN2, AKR1C3, BCL2L1, DBP, INSR, PTK2, AKR1B10, UPP1, TP53, TEF, ALDOB, CASP3, MAOA, AKR1B15, MDM2, CPSF3, GIGYF2, NID1, DDI1, FOXO1, RIOK2, GAD1, NR1I2, NCOA2, TNFRSF10B, VEGFA, IGF1R, LEPR, APC, FOS, RPL7, VDR, CCND1, CAPN9, PMM2, SOCS3, CXCR4, CRYZL1, PIGN, TP63, MECR, CDKN2C, TNF, EEF1E1, …
(2S,3R,4R)-2,3,4,5-tetrahydroxypentanal	AKR1B1, AKR1B10
Arachidic acid	RPS25, PGAM2, ACSL3, CERS3, TECRL, TECR, ELOVL2, ACOT7, SLC2A8, EBPL, PIGA, SPTLC2, AGPAT4, DLAT, SPTLC3, PMM2, CSHL1, ALDH18A1, SCD, ALG2, NLRP3, FA2H, ACACB, GYS1, GK2, GPAM, IAH1, PHLPP1, DMC1, RAD51D, ALG1, SLC2A13, UGCG, MCAT, PHGDH, HPS3, CA8, RAD51C, ACOT4, LCAT, GYS2, SHB, ELOVL4, ACOT1, SHF, LPCAT2, SLC2A6, GH2, AGPAT5, CHPT1, ACOT2, PDHX, CRABP1, HSD17B3, RAD51B, CSH1, SLC2A12, CERS2, M…
[(8R,9S)-8-[2-[(Z)-2-methylbut-2-enoyl]oxypropan-2-yl]-2-oxo-8,9-dihydrofuro[2,3-h]chromen-9-yl] (Z)-2-methylbut-2-enoate	NPY1R
Argatroban	TFPI2, C2, HP, CORIN, FGL2, HGF, PPP6R3, TPSG1, PRSS8, F5, PF4, MAP4K5, GZMB, PRSS38, NR1I2, HPN, TMPRSS5, F2, PROC, CTSG, PRSS33, PRSS58, HPR, RBBP4, THBD, ALDH18A1, PRSS21, F10, ST14, CELA2B, PRSS55, FADD, PLAU, KLK3, F11, CTRB2, SERPINC1, PRSS22, PODNL1, CELA3A, PRSS12, GAPDH, SAG, TCAP, KLK1, RBBP7, TMPRSS11A, KLK7, CTRB1, LPA, KLK10, MASP2, TMPRSS11D, AZU1, BCAS3, TMPRSS2, ACE, KLK5, UCKL1, …
aromadedrin	CDK2, PPARG, ESR2, PIM1, DPEP1, CA2, AR, NCOA2, PTGS1, CALM3, NOS2, DPP4, PTGS2, GSK3B, MAPK14, ESR1, CCNA2
Aromadendrene oxide 2	GABRA1, CHRM3, CHRM2, DPP4, CHRM1
(2S)-4-amino-2-ammonio-4-oxobutanoate	CORIN, PSMA8, MTOR, GPX4, CAT, KPNA4, STT3B, SHMT2, NANOG, TECRL, CTBS, ACTA1, ARHGEF12, PNRC1, PRDX1, TPP1, PSMB4, YIPF6, GANC, UBR1, EDF1, CREB1, SLC18A2, NPEPPS, PSMD7, PIKFYVE, SELE, CYC1, CTSS, GLS, TMEM30A, HLA-C, AGAP3, IKBIP, PSME2, OXCT2, LGALS7, SEC61B, NFYA, PSMD9, NAA25, TYR, IFFO2, TFB1M, PSMA5, SLC30A6, TF, ADCY10, PDHA1, GRIN3A, GLB1, TMPRSS11D, SLC25A42, PSMB7, EIF5B, CRISP1, COPB…
asparaside a	HDAC9, HDAC2, HDAC8, HDAC5, HDAC1, LGALS8, HDAC6, CA1, HDAC7, HDAC4, NR1H4, LGALS3, VEGFA, CA2, HPSE, HSP90AA1, ABL1, ABCG2, FGF2, CDK2, EIF4A1, HDAC10, HDAC3, HDAC11, FGF1, CA4, CDK1, ABL2, LGALS4
Astrachrysoside A	HDAC9, HDAC2, HDAC8, HDAC5, HDAC1, LGALS8, HDAC6, CA1, HDAC7, HDAC4, LGALS3, VEGFA, CA2, HPSE, HSP90AA1, ABL1, ABCG2, FGF2, XBP1, CDK2, EIF4A1, HDAC10, HDAC3, HDAC11, FGF1, CA4, CDK1, ABL2, LGALS4
astragaloside i	PRKCA, EIF4A1, XDH, XBP1, CA2, ATP1A1, GLRA3, CA1, ATP1A3, GABRB3, CA4, ATP1A2, SLCO1B3
Astragaloside III	CLDN11, DDX39B, ATP1A1, ATP1A3, ATP1A2, ABHD16A, SLCO1B3
Astragaloside V	HDAC9, HDAC2, HDAC8, ATP1A3, HDAC5, HDAC1, LGALS8, HDAC6, CA1, HDAC7, HDAC4, LGALS3, VEGFA, CA2, HPSE, ATP1A1, HSP90AA1, ABL1, ABCG2, FGF2, ATP1A2, XBP1, SLCO1B3, CDK2, EIF4A1, HDAC10, HDAC3, HDAC11, FGF1, CA4, CDK1, ABL2, LGALS4
astragaloside vi	SLCO1B3, ATP1A3, ATP1A1, ATP1A2
Astragaloside VII	SLCO1B3, ATP1A3, ATP1A1, ATP1A2
[(2S,3R,4S,5R)-3-acetyloxy-5-hydroxy-2-[[(1R,3R,6S,9S,11S,12S,14S,15R,16R)-14-hydroxy-15-[(2R,5S)-5-(2-hydroxypropan-2-yl)-2-methyloxolan-2-yl]-12,16-dimethyl-9-[(2R,3R,4S,5S,6R)-3,4,5-trihydroxy-6-(hydroxymethyl)oxan-2-yl]oxy-6-pentacyclo[9.7.0.01,3.03,8.012,16]octadecanyl]oxy]oxan-4-yl] acetate	PRKCA, EIF4A1, XDH, XBP1, CA2, CA1, CA4
Astragaloside II	PRKCA, EIF4A1, XDH, XBP1, CA2, CA1, CA4
[(2S,3R,4S,5R)-2-[[(1S,3R,6S,8S,9S,11R,12S,14S,15R,16R)-9,14-dihydroxy-15-[(2R,5S)-5-(2-hydroxypropan-2-yl)-2-methyloxolan-2-yl]-7,7,12,16-tetramethyl-6-pentacyclo[9.7.0.01,3.03,8.012,16]octadecanyl]oxy]-4,5-dihydroxyoxan-3-yl] acetate	SLCO1B3, ATP1A3, ATP1A1, ATP1A2
Astraisoflavanin	TYR, PTGS2
astramembrannin i	MUSK, MOS, IRAK2, MAP3K9, LIMK2, IRAK4, MAP3K10, ERN2, PKDCC, STK40, FYN, INSR, JAK2, TESK2, TP53, FGFR2, BMX, TRIB3, PDGFRB, EPHA4, CYP2C9, LIMK1, IGF1R, STYK1, TIE1, TRIB1, EPHA2, TSSK3, MAP3K20, MAP3K7, FGFRL1, RIPK4, PIM1, CDC42BPB, MATK, MET, SERPINE1, EPHA1, EPHA3, SRMS, EPHA7, FLT3, EPHA10, YES1, TSSK1B, CSK, EPHB3, KIT, INSRR, KDR, BLK, SRC, RET, ACE, LCK, GSK3B, FGFR4, EPHB2, FGR, ZAP70,…
astramembrannin ii	SLCO1B3, ATP1A3, ATP1A1, ATP1A2
Astramembranoside A	HDAC9, HDAC2, HDAC8, HDAC5, HDAC1, LGALS8, HDAC6, CA1, HDAC7, HDAC4, LGALS3, VEGFA, CA2, HPSE, HSP90AA1, ABL1, ABCG2, FGF2, XBP1, CDK2, EIF4A1, HDAC10, HDAC3, HDAC11, FGF1, CA4, CDK1, ABL2, LGALS4
Astramembranoside B	HDAC9, HDAC2, HDAC8, HDAC5, HDAC1, LGALS8, HDAC6, CA1, HDAC7, HDAC4, LGALS3, VEGFA, CA2, HPSE, HSP90AA1, ABL1, ABCG2, FGF2, XBP1, CDK2, EIF4A1, HDAC10, HDAC3, HDAC11, FGF1, CA4, CDK1, ABL2, LGALS4
Astrasieversianin XV	HDAC9, HDAC2, HDAC8, HDAC5, HDAC1, LGALS8, HDAC6, CA1, HDAC7, HDAC4, LGALS3, VEGFA, CA2, HPSE, HSP90AA1, ABL1, ABCG2, FGF2, XBP1, CDK2, EIF4A1, HDAC10, HDAC3, HDAC11, FGF1, CA4, CDK1, ABL2, LGALS4
Astraverrucin I	HDAC9, HDAC2, HDAC8, HDAC5, HDAC1, LGALS8, HDAC6, CA1, HDAC7, HDAC4, LGALS3, VEGFA, CA2, HPSE, HSP90AA1, ABL1, ABCG2, FGF2, XBP1, CDK2, EIF4A1, HDAC10, HDAC3, HDAC11, FGF1, CA4, CDK1, ABL2, LGALS4
Augustic acid	PARL, RHBDD3, APEH, PCSK9, RHBDD2, GSK3A, DPP10, PLAUR, CDH1, DPP6, SI, DPP4, PTGS2, ABHD16A, GSK3B, FAP, AKR1B10
Auriculin	PTPN1, HDAC1
Azukisaponin V methyl ester	HSD11B2, CA2, HSD11B1, F3, CA1, CA4, HTT, CRHBP
Docosanoic acid	PTPN1, PRKG1, STARD7, CAT, TECRL, TECR, ELOVL2, ABCD1, C10orf90, ACBD7, DGAT2, EBPL, PTGER2, PLA2G15, CXCL1, GABRA1, VDR, SPTLC3, FABP3, CSHL1, ECI2, ALDH18A1, NPC1L1, MAML3, SP2, ALG2, CXCL11, F10, ST14, HPRT1, CCS, WASHC5, GK2, GLRB, PTGIR, PRKX, OTOF, CXCL10, ACSBG1, INSIG1, CDC25A, CYP19A1, UMPS, HSP90B1, HSD11B1, KHDRBS2, CASZ1, NINL, LCAT, FAR1, DGAT2L6, NAAA, ACBD6, NR3C2, PRKACB, PRKACG, …
(1R,2R,5S,6S,7R)-8-bromo-2-[[4-(diethylamino)phenyl]-prop-2-enylcarbamoyl]-3-(2-hydroxyethyl)-4-oxo-10-oxa-3-azatricyclo[5.2.1.01,5]decane-6-carboxylic acid	TOP1, MTOR, CARD11, ABCG5, CAT, VAPB, GNAI3, GPHN, RNF113A, ADCK1, CNGB1, DECR1, RPIA, DPM1, GNAT2, AMPH, DHTKD1, CTSK, SLC6A6, GAD1, PDE8B, KIF4A, CLASRP, DMWD, SLC6A12, GTF2E1, KAT5, GNAT1, ABHD17C, KIF4B, XYLB, NICN1, ITGA2, ADD3, COX5A, SLC36A1, UPB1, ALDH9A1, DLG1, CER1, KIF21A, SLC6A1, ADH4, NBL1, DPYS, AIFM3, DLG5, ABCG8, GLRB, ADCK5, GAPDH, COLQ, GLRA3, LIG3, CHDH, CES2, KCNH1, CES3, TYR,…
trans-1-Phenyl-1-pentene	PSMD2, GGPS1, PDSS1, TMSB10, FDPS, PDSS2, RUSC1
Methyl benzoylformate	ALKBH3, ALKBH7, ALKBH1
benzoate	CHST7, MTOR, LIPN, CAT, SLC9A6, CRISPLD2, NR0B1, ACSM2A, CD28, XPC, AKR1B10, ACSM4, DGAT2, DPM1, CYP4F3, KRT71, UAP1, COMT, RGS6, HYAL2, ANKH, ASMTL, PTGER2, INPP4B, ACPP, GLIPR2, NADSYN1, RNR1, ENOSF1, SP3, CNTF, PRDX1, PPARG, SETD5, CCL2, ERCC2, OGG1, BTG1, EGLN2, RASGRP1, MTG1, DYNC1H1, NDUFAF5, INPP1, MT1M, MX1, ATP6V1B2, MAP1S, TSEN54, CHRNA10, SLC25A3, XRCC1, PDZK1IP1, CD59, ALG2, MMP24, DI…
benzoic acid	MTOR, LIPN, CAT, SLC9A6, CRISPLD2, NR0B1, AKR1B10, ACSM4, DPM1, CYP4F3, KRT71, COMT, RGS6, GSTA1, GLIPR2, NADSYN1, ENOSF1, CNTF, PRDX1, MTG1, NDUFAF5, ISYNA1, NT5E, SERHL2, G6PD, LIPK, AASDHPPT, TYR, SLC9A5, PDHA1, SPICE1, TMPRSS11D, SLC22A5, CRISP1, COMTD1, PI16, PRDX6, ABHD4, DNPEP, RAB7A, RGS1, CYP4F2, PI15, NOS3, SLC9A3, SLC9B1, HAGH, PRMT7, RGS18, DAO, PDHX, SIRT6, RGS9, EPHX2, RGS20, SIRT3,…
Benzothiazole	BCO1, MTOR, SDR42E1, BECN1, ACYP1, TM7SF2, GRM2, CHKA, FAM76B, ABCB10, CLGN, PIK3C3, ATF6B, DEFB103A, GSTO1, PIN1, ACYP2, ATG10, DHCR7, CLPB, APAF1, GSTO2, RSPO2, CANX, COQ5, BOLA2-SMG1P6, TMEM141, CYP1A1, CYSLTR2, NSDHL, BCO2, INHBC, SSH3, SMG1, STEAP3, F2, BOLA2B, GRM3, APMAP, PRKDC, HSD3B1, RPE65, APEX2, MSRB3, DBF4B, CHKB, SLC35F5, BOLA2, SHC3, ASAP2, HSD3B7, COQ2
[(2R,3S,4R,5R,6R)-6-[[(1R,2R,3R,5R,6R,8R)-2-(benzoyloxymethyl)-6-hydroxy-8-methyl-9,10-dioxatetracyclo[4.3.1.02,5.03,8]decan-3-yl]oxy]-3,4,5-trihydroxyoxan-2-yl]methyl benzoate	LGALS3, SLC25A3, HMGCR, PRKCA, TGM4, HSP90AA1, HMGCS2, LGALS9, HMGCS1
Benzoyloxypaeoniflorin	LGALS3, TGM4, HSP90AA1, EXOSC10, LGALS9
Benzyl glucopyranoside	CDK2, ADRB1, ADRB2, MAOB, DPP4, LTA4H, CHRM1
Bergamotene	PTPN1, AGBL3, IL11, RPS13, CPA4, CPA2, CHRNE, SLC47A1, TPI1, ALOX12, FTSJ3, CPA6, ALOXE3, CPA1, ALOX12B, ALOX5, CPA3, IPP, METAP2, LIN54, ALOX15B, IL17A, PPCS, AGBL5, DHDDS, CPO, SLC47A2, AGBL1, AGBL4, CPB2, COQ2, IL13
beta-Amyrin acetate	MCEE, TYR, ETFDH, SLC2A5, ABCG2, PTPN1, HSD11B2, CES2, PTGES, HSD11B1, CETP, HSD17B2, GAA, F10, ACHE, DPEP1, LYZ, MAOA, CTRB1, DPP4, PTGS2, CA2, AR, PTGS1, MAOB, CDK2, NOS2, PRSS1
(-)-beta-Chamigrene	ACHE, RXRA, CHRNA7, DPEP1, CHRM2, DPP4, PTGS2, SLC6A2, NCOA2, GABRA1, CA2, ADRA1B, PTGS1, MAOB, ADRA1D, CHRM1, ESR1, CHRM3, CHRNA2, PRSS1
Salireposide	ACHE, GABRA1, CHRNA2, CHRM2, DPP4, CHRM1
(2R,3R,4S,5S,6R)-2-[[(3R,8S,9S,10R,13R,14R,17R)-17-[(2S,5R)-5-ethyl-6-methylheptan-2-yl]-10,13-dimethyl-2,3,4,7,8,9,11,12,14,15,16,17-dodecahydro-1H-cyclopenta[a]phenanthren-3-yl]oxy]-6-(hydroxymethyl)oxane-3,4,5-triol	PGR
Betulin	SELE, SAMM50, IPO8, PNPLA2, SDR42E1, UGT1A1, UGT2B28, PNPLA5, UGT1A10, ASMT, UGT2A3, UGT3A1, MATR3, UGT2B7, UGT1A9, UGT1A6, DNAJC10, ARSE, PNPLA3, DIP2B, UGT1A7, IKZF5, PRDX3, LRIT1, ASMTL, CTSA, UGT2B17, UGT1A8, UGT2B11, GPT2, NSDHL, PRDX1, UGT3A2, LAS1L, PRDX4, KIRREL3, MAP3K3, CDC37, UGT2B10, GPT, DIP2C, UGT2B4, UGT1A4, PAPLN, USH2A, PRDX6, SCPEP1, LCK, CDC37L1, CYP3A4, CDC45, DIP2A, UGT1A5, H…
Dotriacontane	SHBG
(1S,2E,10R)-3,7,11,11-tetramethylbicyclo[8.1.0]undeca-2,6-diene	ACHE, GABRA1, CA2, PTGS1, ADRA1B, CHRM2, DPP4, PTGS2, NCOA2, ESR1
Bifendate	CDK2, AR, MET, KDR, PTGS1, NOS2, DPP4, PTGS2, GSK3B, ESR1
Bovinic acid	DUSP1, PLPP2, CYB5R4, AIFM3, PLPP3, CH25H, SGPP2, CDC14B, DUSP9, DUSP15, DUSP18, DUSP23, CYB5A, DIP2B, DUSP4, DUSP7, FAXDC2, AIFM1, PTEN, SQOR, PLPP1, DUSP26, DUSP5, PPARG, SSH3, TNS3, AGMO, TNS1, DOLPP1, MSMO1, SGPP1, DIP2C, DUSP12, HTRA2, CYB5B, CDC14A, STYX, DUSP6, DIP2A, SSH1, PLPP4, CDKN3, DUSP3, SC5D, PLPP5, DUSP10, EPM2A, FA2H, DUSP21, STYXL1, DUSP2, DUSP19
Hydron;benzoate	ACHE, RXRA, DAO, LYZ, DPP4, PTGS2, PRSS3, NCOA2, GABRA1, CA2, ADH1B, MAOB, ESR1, CDK2, CHRM3, ADH1A, ADH1C, PLA2G2E, PRSS1
Butyric Acid	ABAT, ADH1B, SRC, PRSS3, ADH1C, PLA2G2E, GATM, BCHE
Butyraldehyde	PLA2G2E, PRSS3
butanal	ACHE, GPD1L, B4GALT5, RNF130, CA9, SLC25A20, ACOT7, MRO, FTSJ3, DECR1, ACADS, DGAT2, SLC2A8, SBSN, SMYD2, MOGAT3, HHIPL2, LEMD3, ACAD9, B4GALT1, PPCS, IMPDH2, IMPDH1, GMPR, SLC25A45, TUFM, RBBP4, ACOT12, ACACB, GLUD1, CYP2A13, MTIF2, SLMAP, SLC2A13, RBBP7, MOGAT2, PPAT, MGAM, CHN1, GPD1, FAR1, PPCDC, B4GALT6, SMYD1, SLC25A29, LGSN, GLUL, ARID5B, AUP1, DGAT2L6, GAA, B4GALNT2, ACADL, WDR59, SLC2A6,…
Butyl gallate	CA12, CA14, CA2, PLAT, SERPINE1, CA7, CA9, CA1, PLAU
gamma-Butyrolactone	MYL10, CALM3, CDK20, CA9, HIBCH, CNGB1, QSOX2, PMPCB, GUCA1C, UQCRC1, CALML6, ASMTL, MYL1, SPATA21, MYL2, LONP2, PLXNA3, GABBR2, CIB3, HSPE1, CALML5, CDYL, AUH, METTL3, CABP2, RRS1, WDR5, EFCAB6, AMDHD2, ECI2, PAQR7, ANKRD42, PON1, CDK7, ECHS1, RCVRN, XYLT2, CETN2, MYL12A, EFCAB7, ECI1, CETN1, CABP7, GCNT4, CRP, GFOD1, MYL7, MET, CHP2, KCNIP4, NMNAT3, RHBDL3, HADHA, NMNAT1, TIMP4, CHP1, RPE, CABP…
Carotol	PTPN1, TRPV1, ACHE, GABRA1, CHRNA7, DPEP1, CHRM3, CA2, ADRA1B, PTGS2, CHRM2, DPP4, CYP19A1, CHRM1
cadinene	SLC25A6, P4HTM, UBE2D4, UBE2D1, UBE2D2, HDAC8, RXRA, SLC25A31, ADRA1A, UBE2E2, UBE2E1, SLC25A5, SLC25A4, CHRM2, PTGS2, SLC6A2, UBE2D3, RPLP1, GABRA1, SPEN, CHRM1, UBE2N, RPLP2, CHRM3, UBE2T, FDPS
cis-Caffeic acid	CDK2, ACHE, ADRA2C, DPEP1, CA2, MAOA, ADRB1, ADRB2, PTGS1, ADRA2A, MAOB, CTRB1, NOS2, DPP4, PTGS2, PRSS1
Campest-4-en-3-one	NR3C2, CYP17A1, CACNA1C, CDC25A, HSD17B3, CYP19A1, GPBAR1, NR1H4, CYP2C9, SLC22A3, AR, SRD5A2, BCHE, SLC22A1, SIGMAR1, NPC1L1, SHBG, HTR2B, HTR2C, P2RX3
Campesta-7,22E-dien-3beta-ol	PRODH2, KMT2D, ABCG5, SLC36A3, ABCG8, FTH1, TM7SF2, OLAH, RAC1, PGF, TYR, DHCR7, POLI, THUMPD1, POLH, SLC36A2, AGMO, GLUD2, REV1, RAC3, GCDH, ALDH18A1, SLC36A4, ERCC1, MOCOS, SLC36A1, SC5D, GBA2, KMT2C, DHCR24, RAC2, GLUD1, POLK, SLC20A1, SLC20A2
campesterol-3-O-beta-D-glucopyranoside_qt	CA2, PRSS1
campherenol	PTPN1, TRPV1, ACHE, NR1I3, PGR, VDR, AR, LSS, CLEC4E, CYP19A1, RORA, HOXA10, ESR1
Canaline	OAT, SLC5A6, PPIH, SLC5A7, SLC5A5, SLC5A12
5-Hydroxy-6-methylidene-16-oxo-15-oxapentacyclo[9.3.2.15,8.01,10.02,8]heptadecane-9,11-dicarboxylic acid	AADACL2
Octanal	POU4F3, OR5B3, SRD5A1, BCKDHB, ABCG5, CA9, NUDT5, RPL13A, DNAJC17, GOT1, SIRT7, CLIC2, SIRT2, ACSM4, SBSN, ACSM2B, GCSH, ABCA10, ABCA12, DCP2, NPHS2, FOS, GPN3, LIAS, HINT1, GLS2, POU6F2, KDM1A, CNGA2, HIVEP1, SIRT1, ALDH9A1, OR10D3, POU1F1, ARHGDIA, OTP, ADH4, GLS, ALDH16A1, OR5AC2, ABCG8, TOP2B, GHRL, COLQ, POU3F3, DNAJC12, ALDH1L2, GOT2, ALDH1A2, GHSR, PITRM1, AASDHPPT, SEC22C, IFFO2, PSMA5, A…
Octanoic acid	POU4F3, OR5B3, SRD5A1, BCKDHB, ABCG5, CA9, NUDT5, RPL13A, DNAJC17, GOT1, SIRT7, CLIC2, SIRT2, ACSM4, SBSN, ACSM2B, GCSH, ABCA10, ABCA12, DCP2, NPHS2, FOS, GPN3, LIAS, HINT1, GLS2, POU6F2, KDM1A, CNGA2, HIVEP1, SIRT1, ALDH9A1, OR10D3, POU1F1, ARHGDIA, OTP, ADH4, GLS, ALDH16A1, OR5AC2, ABCG8, TOP2B, GHRL, COLQ, POU3F3, DNAJC12, ALDH1L2, GOT2, ALDH1A2, GHSR, PITRM1, AASDHPPT, SEC22C, IFFO2, PSMA5, A…
Capsaicin	MLNR, TRPV1
Capsanthin	IDI2, SLC6A8, CIT, PDSS1, IDI1, IL4I1, MAOA, SLC25A11, KDM1B, PDSS2, SLC24A5, FAAH, MAOB, SQLE, DHDDS, GGPS1, STARD3, NUS1, FDFT1, KMO, FA2H, FDPS, SLC25A10, NDUFAF6, COQ6
Capsicosin	HDAC9, IL6, HDAC2, HDAC8, RARG, ATP1A3, HDAC5, PPP1CC, IL1B, HDAC1, NFKB2, LGALS8, HDAC6, CA1, HDAC7, HDAC4, ABO, LGALS3, VEGFA, CA2, HPSE, ATP1A1, HSP90AA1, ABL1, NFKB1, ABCG2, FGF2, SERPINA1, ATP1A2, SLCO1B3, CDK2, EIF4A1, HDAC10, HDAC3, HDAC11, FGF1, CA4, TNF, ABL2, LGALS4, CDK1
Capsidiol	HOGA1, TTC1, LDHD, CCNG2, CCNI, DECR2, SUMO2, CCNF, UBE2M, DECR1, NTHL1, HSDL2, IFFO2, JMJD1C, F9, IPP, POLR1A, HSD17B14, HR, SUMO4, PECR, HMGCS1, DHRS2, UBL5, CCNG1, HBS1L, RRS1, OAT, DHRS4, STC1, RBM27, CCNB1, KDM3B, CCNA2, ETF1, CNTD2, HMGCR, CCNA1, CCNO, DHRS1, GGPS1, LGSN, CCNB2, GLUL, BDH2, F10, HMGCS2, NFATC2IP, DHRS4L2
Capsorubin	GGPS1, FDFT1, IL4I1, MAOA, KMO, PCBP2, MAOB, PCBP3, KDM1B, NDUFAF6, PCBP1
Phenol	ACSL5, ACSBG1, HSDL1, COG2, RPS28, ACSL3, ALDH5A1, HSD17B3, ACSL4, DHRS7, ABCD1, NDUFS7, ABCD2, FAR1, HSD17B12, CA12, CA2
(2Z,6S)-5,6-dihydroxy-4-[(E)-3-(4-hydroxyphenyl)prop-2-enoyl]-6-[(2R,3R,4S,5S,6R)-3,4,5-trihydroxy-6-(hydroxymethyl)oxan-2-yl]-2-[[2,3,4-trihydroxy-5-[(E)-3-(4-hydroxyphenyl)prop-2-enoyl]-6-oxo-3-[(2R,3R,4S,5S,6R)-3,4,5-trihydroxy-6-(hydroxymethyl)oxan-2-yl]cyclohexa-1,4-dien-1-yl]methylidene]cyclohex-4-ene-1,3-dione	TYR, AR, LCT, ALDH2
Carthamone	CA2, PRSS1, PIM1
Carvacryl acetate	ZNF224, HMGCS2
casuariin	F10, PRKCA
Caulophyllogenin	PTPN1, HSD11B2, NR3C2, NCOA1, IL6, ANXA1, HDAC2, NR3C1, PTPN2, NR0B1, PTPRC, IL1B, LIG1, CES2, CDC25A, NFKB2, PTGES, CTSD, ALOX15, CD81, CDC25B, ELANE, PTPRF, PTGS2, NR1I2, GPBAR1, NR1H4, PTPN6, USP7, VDR, HSD11B1, LTB4R, F3, AR, NFKB1, POLB, HSD3B1, HMGCR, DUSP3, GAA, PLA2G1B, NOS2, TNF, HOXA10
cedrene	ACHE, GABRA1, DPEP1, CHRM3, ADRA1B, RXRA, CHRNA2, CHRM2, DPP4, PTGS2, CHRM1, NCOA2
Chalcone	SLC29A4, SOCS5, RAD1, AHRR, EPHX1, AHR, CBS, GSTM2, XPC, CAD, SLC29A1, ERCC3, SLC15A1, MAG, ERCC6, ALDOB, GSTA1, XPA, GSTA3, FEN1, GPN1, ERCC5, SLC29A2, CYP1A1, SLC29A3, CPS1, ERCC2, GSTA2, BAAT, ERCC1, RAD23B, ERCC4, CYP1B1, HPGDS, TAS1R2, GSTA4, PLIN1, PLIN5
Chrysophanol 8-O-|A-D-(6 inverted exclamation marka-O-galloyl)glucopyranoside	PTAFR
chlorohydrin	SELP
N-[[(2S)-4-benzylmorpholin-2-yl]methyl]-6-oxo-1H-pyridazine-3-carboxamide	ZNF251, CAT, SHMT2, VAPB, CHKA, TIMM44, ACTA1, DGAT2, EXTL3, GSTA1, DDX50, SCN3A, PPARG, TPP1, EXOG, CDSN, GABBR1, MAP2, SLC44A2, LPIN3, WDR45, XRCC1, MECR, CREB1, ISYNA1, SLC7A10, ADH4, APOE, WNK4, CHRNE, FOLH1, MBOAT1, GOT2, MMD, CHRNA7, COL1A2, ADRA2A, HNRNPK, THY1, AOX1, ENDOG, TXNDC17, SLC44A3, SCN8A, HPS3, TMPRSS11D, ABCG1, ABCA1, TP53I3, ADH1B, EIF5, HMGCL, PPARD, NOX3, ADH5, DCLK3, NR3C1,…
Choline Chloride	CHRNA4
Chondrillasterol	POU4F3, HP, CORIN, ABCB4, MPO, TXNDC8, C2, ABCG5, ABCC1, HTRA4, HGF, SLC15A2, ATP1A4, ABCB11, CFTR, PLA2G2F, CANT1, JAK2, SLCO4A1, TPSG1, FABP6, PRSS8, CASP3, NME8, RBP2, GZMB, CPT2, PRSS38, CYP7A1, ABCB7, NR1I2, HPN, TMPRSS5, CCL2, ATP2A2, FECH, CD86, F2, PCBD1, PROC, STC1, CTSG, PRSS33, SST, PRSS58, HPR, LIPJ, PAQR7, PLA2G2D, ASNS, NPC1L1, PRSS21, F10, ST14, CELA2B, PRSS55, ABCC2, NAGA, PLAU, P…
cis-7-Tetradecenol	KCNH1
cis-caryophyllene	CNR2
2-Heptenal, (Z)-	ACHE, PRSS1, DPP4
Thujopsene	CHRM3, ACHE, CHRM2
Citric Acid	SERPINA10, BMP8A, BMP10, CAT, KPNA4, LCMT2, SHMT2, NANOG, ACOT7, CDC14B, CD1D, ERCC6L, RCL1, ACTA1, PRKAA2, AKR1B10, PIN1, DPM1, KRT71, RGS6, SNX27, ENOSF1, DNAJC9, HMGCS1, PRDX1, DHRS2, DDX39B, CD209, ERCC2, OGG1, GABRA1, PDE5A, DCLRE1B, DPYSL2, DSG2, DIP2C, RASGRP1, TMX3, CKS1B, CDH1, FKBP1B, NDUFAF5, GFM1, DCLRE1C, ATP6V1B2, GGPS1, GDPD3, DHRS7C, ADD3, BDH2, ACOT12, PPP4C, ALDH9A1, TGFB2, MARK…
Cnidilide	PTPN1, GABRA1, AR, CYP17A1, GRIA2, PTGS2, DPP4, CYP19A1, SLC6A2, CRHBP
Cocaine	TFPI2, ARC, BCL2, TH, PDYN, NR3C1, CYP2C8, GJD2, CAMKK2, EGR1, MAPK1, RASGRF1, PLA1A, RGS2, NTRK2, HSPB1, CASP3, ADRA2A, GRIA2, CYP2J2, DRD2, PLAT, NAPEPLD, CYP1A1, DRD1, CYP2C9, CASP9, PPP1R1B, GAP43, ATF2, MYH7, FOS, FAAH, POMC, FOSB, CRH, BDNF, RGS9, UPK3B, KCNJ11, ELK1, SOD1, CXCR4, LCK, GRIA1, SIGMAR1, GRIN1, PTK2B, CDK5, SLC6A3, NRXN3, OPRK1, CREB1, DRD3, RGS17, FOSL2, NACC1, CASP2, GDNF, E…
Columbianetin glucopyranoside	ADRB2, RXRA, CHRNA7, DPEP1, CHRM2, DPP4, PTGS2, DRD1, OPRM1, GABRA1, CA2, AR, PTGS1, GSK3B, CHRM1, ESR1, CDK2, NOS2, SCN5A, MAPK14
Coniferyl ferulate	PEX6
Cordycepin	GPX4, CAT, SLC9A6, MAP3K1, KLC4, ZHX2, CFTR, ACTA1, FYN, PTK2, PRKAA2, JAK2, MDN1, AKR1B10, TESK2, EXTL3, DPM1, ALOX5, KRT71, GSTA1, DNAL1, PHF12, SP3, LIMK1, PCBP1, EPHA4, CCL2, IGF1R, TIE1, RRS1, TSSK3, PTPN13, UBD, EDF1, PON1, RIPK4, SERPINF1, PODNL1, STX2, LGR5, MAP3K4, RBL2, PHLPP1, G6PD, D2HGDH, SERPINE1, EPHA7, RAB3D, ARHGEF3, EPHA10, NDOR1, CXCL12, ROCK2, GOT2, GALT, WEE2, TFB1M, SLC5A9, …
Crocetin	GGPS1, GABRA1, CHRM3, IL4I1, MAOA, ADRA1B, MAOB, VCAM1, PTGS2, CHRM2, ADRA1A, KDM1B, CHRM1, NCOA2
Crosatoside A	CDK2, SENP1, LYZ, XDH, CA2, MAPK10, CA1, AURKB, ADH1C, CA4, TNF, MAPK14, PLAU, PRSS1
curcumol	NR3C1, CHRM3, CHRM2, PGR
Cyanide ion	CORIN, MTOR, CAT, GRM2, DBH, CYP2C8, GSTM2, HSPB8, CYP4F3, KRT71, GSTA1, NADSYN1, PRSS38, PPARG, TMPRSS5, PROC, NT5C1A, PRSS33, ATP6V1B2, FMO4, COX5A, CELA2B, DHX34, IVL, PRSS12, HSPB2, NDOR1, TYR, KLK7, MOCS2, KLK10, NAMPT, MASP2, TMPRSS11D, HBZ, AZU1, STEAP3, CMAS, CYP27C1, PPCDC, PRTN3, HBD, LAMTOR5, NOS2, NIT2, FMO2, CYP4F2, NOS3, KLK8, TBXAS1, PRSS54, C1RL, GSTM1, FMO5, TPI1, CAD, MTRR, CYP2…
Cycleanine	CHRNA4, CHRNA3, ABCC4, KCNH2, DRD2, SLC47A1, CHRNA2, BCHE
Tetrandrine metabolite, N'-nor-D-	CHRNA4, CHRNA3, ABCC4, KCNH2, SLC47A1, CHRNA2, BCHE
Cyclododecanol	HMGB2, TOX2, UBTF, TOX3, TOX, HMGB3, HMG20B, TFAM, CDH12, IVD, ACADL
Cyclododecene	CNR2, PRSS1, DPP4
(2S,3S)-1,1,2,3-Tetramethylcyclohexane	ACHE, GABRA1, PRSS1, DPP4
Cyclotetradecane	SHBG
L-cystine	SLC3A1, CTNS, SLC7A9, CTH, SLC7A11
Cytidine	DSC2, PRC1, ARHGAP36, RPS25, RABGGTB, PTGER4, SPIN4, DBH, GPR83, WSB1, CRISPLD2, TECRL, TMIGD3, FGF7, ACTA1, PDE1B, RCL1, ANKS1A, JAK2, FYN, PIN1, EXOSC5, DARS2, CEBPD, EXOSC4, FAS, TUT1, C3AR1, CMPK1, PTGER2, LBH, GPR37, TNFRSF8, IMPAD1, LPAR3, SSTR4, LTB4R2, SCN3A, TNFRSF10B, HMGCS1, ABCA12, PDE5A, GFER, TRPV2, EXOG, HOXA2, NPY5R, CRH, SNF8, MAP2, LIMCH1, SPTLC3, OPN4, NT5C1A, MED9, CNR1, COL3A…
d-galacturonic acid	CLDN11, RCC1, ITGA9, PGM2L1, FGF7, AKR1C3, SIRT7, CLIC2, AKR1B10, HERC2, EXTL3, GPC5, CHPF, PF4, COA7, AKR1B15, NID1, HECTD4, ITGA4, LHX6, PLXNA3, PRPSAP1, FGF2, NRP2, DCT, AGRN, TMEM45A, PRPS1L1, THBD, ASNS, DSE, GNS, SERGEF, CD1C, DHCR24, GPC1, GCNT4, PLIN5, HS3ST1, GPC3, SEMA3A, RCCD1, CRLS1, SERPINC1, PRCP, PODNL1, AIFM3, HYAL4, HIP1, SEMA3D, CHST8, D2HGDH, SLC47A1, PGF, HS6ST2, ITGAL, UST, B…
(2S,3R,4S,5R)-2,3,4,5-tetrahydroxy-6-oxohexanoic acid	CLDN11, RCC1, ITGA9, PGM2L1, SHMT2, FGF7, AKR1C3, SIRT7, CLIC2, AKR1B10, HERC2, EXTL3, GPC5, CHPF, PF4, COA7, AKR1B15, NID1, HECTD4, ITGA4, LHX6, OSCAR, PLXNA3, UGP2, PRPSAP1, FGF2, NRP2, DCT, AGRN, TMEM45A, PRPS1L1, THBD, ASNS, DSE, GNS, SERGEF, CD1C, DHCR24, GPC1, GCNT4, HS3ST1, GPC3, SEMA3A, RCCD1, CRLS1, SERPINC1, PRCP, PODNL1, AIFM3, HYAL4, HIP1, SEMA3D, CHST8, D2HGDH, SLC47A1, PGF, HS6ST2, …
d-nerolidol	ACHE, PENK, ITGB1, DPEP1, CASP3, MMP2, GRIA2, CHRM2, DPP4, PTGS2, SLC6A2, AFP, GABRA1, POMC, GABBR1, BDNF, TIMP1, VCP, CHRM1, TIMP3, MMP9, PRSS1
D-phenylalanine	ALPI, ALPL, PLAA
daturic acid	ACHE, PTGS1, NOS2, NCOA2, PRSS1
daturicacid	DEGS2, GPR139, RPS25, CAT, MAP3K1, TECRL, TECR, ELOVL2, PMP2, HIBCH, CYB5R3, PIN1, CNNM2, CNNM1, DHTKD1, ASMTL, RGS16, GLYR1, PLA2G15, ACOX3, VEZF1, ADCY2, MEMO1, CDYL, AUH, CSHL1, ADCY4, GFM1, ECI2, SCD, ECHS1, FA2H, RDH16, ECI1, GDI1, ACACB, SLC20A1, NEU1, CNNM4, HADHA, CS, ITLN1, AZIN2, GDI2, ECHDC1, PHGDH, NAP1L2, GUCY2C, HPS3, ITPA, TMPRSS11D, SREBF1, GUCY2F, NPR2, PIN4, GUCY2D, OLA1, LCAT, …
Withametelin	NR3C1, AR, ESR1
Daunorubicin	DHCR7, YWHAG, TOP2B, NR5A1, HSP90AA1, TOP2A, AURKA, HIF1A, CISD1, RORA
Dauricine	CYP3A4, ALOX12, ALOX15
Decane	CYP4Z1, CLDN11, CACNA1I, NME1-NME2, CAT, KCNS2, SLC12A3, KCNC4, KCNQ1, CYP4B1, NME5, SCAF1, PPP2R2A, KRT71, PNPLA7, CYP4F3, KCNB1, SNTN, AQP8, NME8, KCNG2, KCNA6, CYP26B1, SLC7A9, KCNF1, KCNB2, ADCY2, CLCNKA, CYP4A11, KCNC3, ELAC1, ABHD5, ADCY4, SLC7A14, SLC7A4, HMGCR, KCNA4, GRIK2, CYP4X1, GALM, ACCSL, SLC12A7, ACACB, CYP4V2, KCNK2, SLC7A10, CLCNKB, PRKAB2, KCNS1, CRLS1, CYP4F22, STX2, CATSPER4,…
Sebacic acid	TM7SF3, IYD, HBA1, NEU1, MAF, HBA2, ACADS, ACADL, APRT, MAFF, MCM2, ACOT8, MCAT, CPT2, ACCS, TMPRSS11D, AACS, GYG2, PDGFB, MSR1, TAS2R60, HMGCL, ARID3A, HBB, CLEC1B, MARCO, BGLAP, GNAT3, DMP1, OR4D10, RABIF, ACCSL, MAFB, ANGPT2, SCARA3, CLEC4G, HMGCLL1
(2S,3R,5R,9R,10R,13R,14S,17S)-17-[(2R,3R,5R)-2,3-dihydroxy-5-(1-hydroxyethyl)-6-methylhept-6-en-2-yl]-2,3,14-trihydroxy-10,13-dimethyl-2,3,4,5,9,11,12,15,16,17-decahydro-1H-cyclopenta[a]phenanthren-6-one	ACHE, GABRA1, CTDSP1, AR, PTGS1, KCNH2, GABRA3, NOS2, SCN5A, PTGS2, GABRA5
Decursin	KLK3, HNRNPH2, CTNNB1, HNRNPH1, MAOA, AR, HNRNPH3, MAOB, PARP1, ANGPT2, VLDLR, APEX1, MMP9, APEX2
[(3R)-2,2-dimethyl-8-oxo-3,4-dihydropyrano[3,2-g]chromen-3-yl] (Z)-2-methylbut-2-enoate	KLK3, KCNH1
Dehydroabietylamine	ERAL1, PDP2, PDK3, ALOX12B, SLC25A17, ALOX5, ALOXE3, ALOX15B, ALOX12, PDP1, PIK3CA, PDK4, PDK2
Wikstromol	CYP3A4, MAP2K1, SHBG
Dieckol	MMP3, HMOX1, BACE1, MMP1, MMP13, NOS2, PTGS2, BCHE
Diethylstilbestrol	EPB41L2, PRKG1, NAA30, CORIN, RCC1, MTOR, CETP, GPX4, CAT, DBH, NR0B1, FGF7, FYN, JAK2, CAP2, KRT71, CEBPD, COMT, NTS, FOXA1, GSTA1, CTSK, FOXO1, APP, PRSS38, LIMK1, PPARG, EPHA4, TMPRSS5, CCL2, IGF1R, OGG1, TCL1A, FAM102A, POLA1, B4GALT1, CRH, CKS1B, MAP2, CDH1, PCBD1, NRP2, TPH1, ASIC3, PROC, PRSS33, HIC1, EDF1, TP63, CREB1, BPIFB3, TGFB2, CELA2B, HTR2C, TSLP, BIRC5, UGT1A3, SELE, OSBP2, APOE, …
dihydrokaempferol	CYB5R4, DNAJC2, ZFAND6, CHAF1B, TESC, CYB5A, UPP1, ALOXE3, ATP6V1F, OGDH, ZFAND3, CYB5B, GSK3B, ZFAND5, HMGCR, ZFAND4, GSK3A, NT5E
Dimethyl azelate	NR1H4, CA2, HSD17B3, CA1, GPBAR1
Dimethyl sebacate	DHFR, SEC61A1, RPSA
dimethyl phthalate	WRNIP1, TRIM11, CLPS, ODAM, TBXAS1, SDHB, PES1, CYP3A5, TOP2B, TOP2A, POLK, NPM1, ZNF750, CYP3A4, ACOT13, COPB2
Dimethyl sulfone	TSNARE1, EIF4A2, LFNG, RAB20, LCMT2, PAPSS1, RBKS, STAT5B, ARSA, SDHAF2, PHF8, STX7, RAB5B, RAB5A, MFNG, STAT5A, ADK, EEFSEC, SDF4, RAB22A, EIF4A3, RFNG, RAB17, STX16, RAB24, PHF2, KDM2A, STX17, HMGCR, EIF4A1, PAPSS2, KDM7A, TSPAN1, LCMT1, ASCC1, FBXL19, STX12, KDM2B, TSPAN18
Dimethylpropiothetin	SLC9A6, SLC9A1, XPNPEP2, ACTA1, SCAF1, ALDH1B1, ACTL9, DCTD, ACTRT2, POTEF, METAP1D, IMPDH2, GMPR, SORD, CRYZL1, GGPS1, WDFY4, PRDM1, MECR, ALDH9A1, SGCG, FDPS, NT5E, HPRT1, ADH4, ALDH16A1, SOX15, HADHA, PEPD, RTN4IP1, ALDH1L2, ALDH1A2, PDSS1, POTEE, VAT1, SLC9A5, SLC9C2, MFSD2A, ACTL7A, PDSS2, ACTL10, TP53I3, ADH1B, BLK, AVPR1B, ALDH1A3, TMBIM6, DMBX1, ADH6, ADH5, ALDH8A1, ACTB, SLC9A3, SLC9B1, …
Diterpenoid SP-II	RNASE3
Butylphthalide, (R)-	ADRB2, RXRA, ADRA1A, SLC6A4, MAOA, ADRA2A, CHRM2, PTGS2, SLC6A2, VEGFA, GABRA1, ADRA1B, PTGS1, MAOB, PDE3A, ADRA1D, CHRM1, ADRA2C, HTR2A, SCN10A, SLC6A3, CHRM3, ADRB1, ADRA2B, CHRNA2, SCN5A
Docosane	AANAT, CYB5R4, P4HTM, TTF1, CAT, ACSL3, AWAT1, VPS13A, PXMP2, DHRS7, GBE1, VPS13C, OXNAD1, CYB5R3, CD1B, ALLC, MGAT1, ACSL5, ACSBG1, MOGAT2, TARBP1, HSD17B3, SLC29A3, CYB5R1, PELI2, FAR2, AKR1D1, MGAT2, MOGAT1, CDC5L, FAR1, HSD17B12, GGPS1, HSDL1, SNAPC4, SORL1, P4HA1, MYBL2, MYB, SKP1, ACSL4, MYBL1
dodecanoic acid	CAT, CHKA, CYP2C8, TEKT5, ACOT7, MRO, DGAT2, ALOX5, NTS, NMB, PTGER2, MOGAT3, APP, XCR1, LY96, GABRA1, SPG7, MROH2B, OPN4, TBC1D25, ACCSL, HTR2C, P2RY10, UGT1A3, SERPINF1, MLNR, ATAD3B, NDOR1, ERAL1, GABARAPL2, HPS3, TMPRSS11D, PROKR2, UTS2, PPCDC, ABHD4, PPIH, HTR2B, NOS2, NOS3, NR3C2, ADH5, PROK2, CISD1, KISS1R, RGS18, RUSC1, DAO, MTRR, SCNN1D, HCRT, NMUR2, C8G, PLCB2, CCKAR, TACR3, AR, ARV1, H…
erythro-6,8-Dotriacontanediol	CA2, CA1, CA4
Dotriacontanol	PYGL, PYGM, FAAH, NR1I3, CDC25A, SHBG, SOCS1, AR, CA2, DCN, FPGS, CDC25B, PYGB, CA1, CA4, GPBAR1
(3E)-3-butylidene-6,7-dihydroxy-4,5,6,7-tetrahydro-2-benzofuran-1-one	RGMB, KEAP1, SYCN
Coniferin	SARS2, PPA1, CD276, COMT, SLC25A11, GCSH, SLC45A2, RPS27, LRTOMT, SIN3B, PPA2, RPS27L, UGP2, COMTD1, SLC45A1, TOP2A, SLC45A3
Eicosane	ACSL3, CDK20, FANCG, TEKT5, STKLD1, ATP6V0D1, AMFR, INSR, ALLC, PMPCB, PIN1, TRIM15, SLC2A8, UQCRC1, NEK5, FANCI, AIFM1, PPT2, NPY, CHFR, PFKP, SUCLG2, DPYSL2, FANCD2, LEPR, FAR2, SP110, CRH, SNX8, LIAS, TRIML1, TRIM58, MANF, TERT, NOL12, RNPEP, TRIM51, ASNS, TEKT4, FMO4, SLC30A9, RNFT1, PTGDR, PFKL, TRIM6-TRIM34, DPYSL3, AGL, ACCSL, TRIM10, RNF39, ACACB, CHRNB4, TRIM48, MEP1B, CRLS1, ABI1, DPYS,…
Octadeca-9,12,15-trienoic acid	ACHE, GABRA1
(1R,2S,4R)-1-ethyl-1-methyl-2,4-di(propan-2-yl)cyclohexane	SHBG
ellagic acid	C2, HP, CORIN, PRKG1, NME1-NME2, GPX4, CAT, MAP3K1, IGF2, HGF, CA9, TAF7L, IQGAP2, SKAP2, GSTM2, AKR1C3, INSR, AKR1B10, TPSG1, TP53, PRSS8, PRKCB, AIFM1, CASP3, GSTA1, AKR1B15, ACPP, GZMB, PRSS38, EZH1, PDGFRB, HMGCS1, PPARG, HPN, VEGFA, TMPRSS5, IGF1R, CCL2, LEPR, RRAGB, RETN, UGP2, DFFA, F2, SORD, PROC, KDM1A, CTSG, PRSS33, PRSS58, HPR, TERT, ACTL6B, ASNS, SCD, PRSS21, F10, ST14, CELA2B, PRSS55…
epicurzerenone	MMP3, WDHD1, RSF1, PLD2, GOT1, KDM5C, GOT2, RBP2, KDM5A, WDR53, SPTLC2, UMPS, HLCS, UTY, SPTLC3, KDM5B, KDM6B, ALAS2, JARID2, DCLRE1A, KDM6A, ALAS1, SPTLC1
esculin	ISCA1, SRD5A1, GUSB, LTA, SLC22A11, TNFRSF10A, CAT, TMLHE, SLC22A2, CA9, DGCR2, SLC22A9, SLC22A25, TP53, COMT, ALOX5, GNAT2, SLC17A3, SLC16A12, DPP4, SLC30A5, PLOD2, SPINK7, DYNC1H1, IMPDH2, GMPR, NHP2, NOP58, SLC2A9, TUBA1A, MSRA, TNF, SLC12A7, GLUD1, SLC45A3, MOGS, TUBA3C, SLC3A1, POLR2B, BEST4, AMY1A, SLC2A3, SLC22A7, MRPL2, SMPD2, MAPK1, TUBA3E, TFCP2, DPEP1, CA14, COL1A2, TUBA8, SLC30A6, MFS…
Ethanol	KAT2B, CELA2A, ANGEL1, TNNT3, SHF, RPS6KA4, LYVE1, RHOG, GRIK1, SERPINB9, TYR, FGFR1, KRAS, ABCA2
Triethyl orthoformate	BCHE, GABRA1
Ethyl-d,l-mandelate	KL, GSTT2B, TGFBI, PRKCB, MPRIP, TVP23B, KANSL1L, DDX10, DHRS2, SPATA20, PPFIBP1, RALA, SFTA3, CDK1, FRMD3, PRKCH, MOGS, CDK6, LCT, IRX5, CDK17, RPL21, CDK18, KIAA1549L, RPS12, SIN3B, CHN1, CDK4, ZSCAN22, PRKCG, ABR, RALB, BCR, RPL19, NUP98, RAB11FIP1, KMT2D, ERLIN2, FBP2, ZNF703, CASC4, MECOM, EYA1, FARSA, JMJD1C, KLB, TVP23A, CDK16, KIAA1217, TTC38, NAGS, HPGD, TVP23C, KDM3B, CHN2, TRIOBP, KCNU…
Ethyl gallate	DHODH, SLC3A1, S1PR1, CRBN, AMY1A, HCAR2, AMY1C, AMY2B, SLC3A2, AMY1B
ethyl heptadecanoate	PGD
Ethyl palmitate	SMARCAL1
9,12-Octadecadienoic acid, ethyl ester	NCOA2
Ethyl oleate	STXBP3, DUSP1, GPD1L, ACOX2, IRAK4, IRAK2, GPAM, IAH1, IRAK1, COLQ, SGPP2, RPL13A, PKDCC, CDC14B, DUSP9, DUSP15, DUSP18, DUSP23, ACADS, RPL24, DUSP4, GNPAT, DUSP7, BICD1, PTEN, DUSP26, DUSP5, ACADSB, TMPRSS11D, IRAK3, ESF1, ACOX3, ACAD9, SSH3, DOLPP1, TNS3, TNS1, DUSP21, SGPP1, DUSP12, HSP90AA1, ACAD8, DUPD1, CDC14A, GCDH, GPD1, STYX, DUSP6, RPL11, ACOXL, SSH1, LIPC, CDKN3, DUSP3, DUSP10, EPM2A, …
ethyl pentadecanoate	COQ7
Ethylcyclohexane	HPRT1, ARHGAP17, PRTFDC1, MEF2C, DNAJC5G, KCNH6, DNAJB12, DNAJC5, ALG5, PFN1, DNAJC5B, DPM1, DNAJA3, DNAJB2, SRF, DNAJC30, ARFGEF1, DNAJA2, DNAJA4, DNAJB7, DNAJC25, DNAJC4, DNAJB5, DNAJB14, MEF2D, DNAJB4, DNAJC24, B3GNTL1, DNAJB13, GNPDA2, DNAJB9, DNAJC11, DNAJB6, ZBTB8OS, DNAJC7, PGLS, MEF2A, TBCD, DNAJA1, DNAJB1, PFN2
(4-Ethoxycarbonyl-2,6-dihydroxyphenyl) 3,4,5-trihydroxybenzoate	HPRT1, ARHGAP17, PRTFDC1, MEF2C, DNAJC5G, KCNH6, DNAJB12, DNAJC5, ALG5, PFN1, DNAJC5B, DPM1, DNAJA3, DNAJB2, SRF, DNAJC30, ARFGEF1, DNAJA2, DNAJA4, DNAJB7, DNAJC25, DNAJC4, DNAJB5, DNAJB14, MEF2D, DNAJB4, DNAJC24, B3GNTL1, DNAJB13, GNPDA2, DNAJB9, DNAJC11, DNAJB6, ZBTB8OS, DNAJC7, PGLS, MEF2A, TBCD, DNAJA1, DNAJB1, PFN2
Eugenitin	GABRA4, GABRA1, GABRG1, GABRA3, GABRA6, ABCG2, HIF1A, GABRG2, GABRG3, GABRA5, GABRA2
(2S)-2-[[4-[(2-amino-4-oxo-1H-pteridin-6-yl)methylamino]benzoyl]amino]pentanedioic acid	DHFR, FOLR1, HMGB1, HDAC1, TYMS, FPGS, HDAC8, SLC19A1, HDAC6, SLC46A1, GSK3B
falcarindiol	OPRK1, PPARG, PTPN1
Fenipentol	SULT2A1, SCT
cis-Ferulic acid	ADRB2, LTA4H, DPEP1, MAOA, CTRB1, ADRA2A, CHRM2, DPP4, PTGS2, SLC6A2, PPARG, CA2, PTGS1, MAOB, CDK2, SLC6A3, ADRA2B, NOS2, PRSS1
Fexofenadine	HRH1, CACNA1C, KCNH2, XBP1, CYP3A4
Fexofenadine Hydrochloride	HRH1, CACNA1C, KCNH2, XBP1, CYP3A4
7,8-dimethyl-10-((2R,3R,4S)-2,3,4,5-tetrahydroxypentyl)benzo[g]pteridine-2,4(3H,10H)-dione	PTGS2
Fluoranthene	EPHX1
Fmoc-Lys(Boc)-OH	NTSR1
Folic Acid	DHFR, HMGB1, TYMS, FPGS, SLC19A1, SLC46A1, FOLR1, CA5A
folinic acid	DHFR, MTHFD1
Ononin	PSMA8, UGT1A1, CHRAC1, UGT2B28, UGT1A10, UGT2A3, UGT3A1, UGT2B7, UGT1A9, UGT1A6, NFYA, UGT1A7, OAS2, UGT2B17, UGT1A3, UGT1A8, UGT2B11, OAS1, UBL4A, UGT3A2, PIK3CG, PLA2G4A, UGT2B10, OASL, UGT2B4, UGT1A4, UBD, PSMA7, NFYC, UGT1A5, UBB, UGT2B15, ZFAND4, ISG15, OAS3, UGT8, NT5E
(3S,6aS,12aR)-4,4a,6a,6b,8a,11,11,14a-octamethyl-1,2,3,4,5,6,6a,7,8,9,10,12,12a,13,14,14b-hexadecahydropicen-3-ol	NR3C1, AR, ESR1
Frutinone A	ACHE, ESR2, PIM1, ADRB2, RXRA, CHRNA7, DPP4, PTGS2, PPARG, GABRA1, CA2, AR, PTGS1, PDE3A, GSK3B, CYP2A6, ESR1, CCNA2, CDK2, CHEK1, NOS2, SCN5A, MAPK14
Gibberellin A118	PRRC2C, SP7, GHRHR, TPR, MCAM, FGF23, ALB, SON, RGS4, RARRES1, CST1, DTNA, FABP3, MAP4, SPAG11A, SMC3, SPIB
(1R,2R,5R,8R,9S,10R,11S)-11-methyl-6-methylidene-16-oxo-15-oxapentacyclo[9.3.2.15,8.01,10.02,8]heptadec-13-ene-9-carboxylate	ACHE, GABRA1, CHRNA7, FNTA, CHRM3, NOS2, CHRM2, DPP4, PTGS2, CHRM1
(1R,2R,4R,5R,8R,9S,10R,11R)-4-hydroxy-11-methyl-6-methylidene-16-oxo-15-oxapentacyclo[9.3.2.15,8.01,10.02,8]heptadec-13-ene-9-carboxylic acid	FNTA
(1R,2R,5R,8R,9S,10R,11S,12S,14S)-12,14-dihydroxy-11-methyl-6-methylidene-16-oxo-15-oxapentacyclo[9.3.2.15,8.01,10.02,8]heptadecane-9-carboxylic acid	CA2, PRSS1, PIM1
NCGC00380836-01_C19H22O6_(1R,2R,4S,5R,8R,9S,10R,11S,12S)-4,12-Dihydroxy-11-methyl-6-methylene-16-oxo-15-oxapentacyclo[9.3.2.1~5,8~.0~1,10~.0~2,8~]heptadec-13-ene-9-carboxylic acid	PTPN1
Gibberellin A54	PPARG, CA2, AR, CHEK1, CALM3, PRSS1, NOS2, DPP4, PTGS2, GSK3B, NCOA2, ESR1
Gibberellin A60	ACHE, GABRA1, DPEP1, GRIA2, NOS2, CHRM2
Gibberellin A63	PTGS2, GRIA2, GABRA1
(1R,2R,4R,5R,8R,9S,10R,11R)-4-hydroxy-11-methyl-6-methylidene-16-oxo-15-oxapentacyclo[9.3.2.15,8.01,10.02,8]heptadecane-9-carboxylic acid	GABRA1, PRSS1, DPP4
Gibberellin A70	PTGS2, DPP4
Gibberellin A77	GRIA2, GABRA1, PRSS1, DPP4
Gibberellin A87	PTGS2, CA2, DPP4
Gibberellin A95	CDK2, PPARG, ESR2, FNTA, PIM1, CA2, AR, NCOA2, PTGS1, NOS2, PTGS2, GSK3B, MAPK14, ESR1, CCNA2
Galactomannan	IRAK2, IRAK4, CHD6, SMARCAL1, SLC9A6, GSTT2B, CALM3, SLC15A2, PKDCC, SLC9A1, RNASEH1, UPP1, SMARCA2, CALML6, SRCAP, FUCA1, SPATA21, SEPSECS, GAD1, SLC35C1, MEF2D, CALML5, STX10, CABP2, CSAD, GMDS, LYPLA2, POFUT1, EFCAB6, CHD3, ALDH18A1, SLC30A9, LMAN2L, GNS, EFCAB7, AGL, FLNC, CABP7, EEF1E1, IL10, CRP, NAGA, GAR1, SGPL1, PRCP, PTX3, G6PD, MEF2C, GHRL, PGM5, EEF1G, TLR2, ALG1, RHBDL3, XRN2, SLC15A…
gallotannin	PTGS2, PARG, NOS2
galloylpaeoniflorin	PTPN1, PRKCA, GSTM1, SERPINE1, PTPN2, BACE1, IDI2, IDI1, PLAT, RGS16, TNFRSF6B, HMGCS1, RGS19, HSP90AA1, RGS8, MCL1, HMGCR, SLC25A3, F10, HMGCS2, RGS7, PLAU, AMY1B
[6-[[(1R,2S,3R,5S,6R,8S)-2-(benzoyloxymethyl)-6-hydroxy-8-methyl-9,10-dioxatetracyclo[4.3.1.02,5.03,8]decan-3-yl]oxy]-3,4,5-trihydroxyoxan-2-yl]methyl 3,4,5-trihydroxybenzoate	PTPN1, RGS19, PRKCA, PLAT, HSP90AA1, SERPINE1, GSTM1, RGS8, RGS16, F10, BACE1, PTPN2, RGS7, MCL1, PLAU, AMY1B
gamma-acoradiene	CNR2
gamma-sitosterol	PPARA, NR3C2, ESR2, NR3C1, AKR1C2, GRIN2C, AKR1C1, GABRE, GABRG1, GRIN2B, GABRB2, GABRA3, GABRB3, GABRQ, GABRD, NR1I2, NCOA2, GABRA2, GRIN3A, GRIN3B, GABRA4, NR1I3, GABRA1, VDR, GRIN2A, GABRG3, CLEC4E, AR, GABRG2, GABRA5, ESR1, SIGMAR1, GRIN2D, GRIN1, PGR, GABRP, LSS, GABRB1, SULT2B1, GABRA6, SULT2A1, HSD17B1, RORA
gamma-Tocotrienol	PTGS2, PRSS1, NCOA2, ESR1
Gemin D	AR, PTGER4, PTGER3, CYP17A1, PTGER2, F10, HSD17B3, CYP19A1
Genkdaphine	CDK2, PPARG, ESR2, PIM1, CA2, CHEK1, AR, PRSS1, NOS2, DPP4, PTGS2, GSK3B, MAPK14, ESR1
germacrene d	PTGIS, CD36, CYB5R4, PPIF, CYP8B1, PPIA, NKTR, CYB5R3, OXNAD1, COQ7, CIT, CYP51A1, POLI, ATAD5, POLH, CYP7A1, DOT1L, SLC29A3, CYB5R1, PPIG, CYP7B1, CYP39A1, PPIL6, SCARB2, EBF1, DHDDS, KIF22, RANBP2, GGPS1, PPID, BNIPL, PPIH, SCARB1, PPIAL4G, POLK, REV1, ACHE, PTGS1, DPP4, PTGS2, SLC6A2, NCOA2, PRSS1
(2S)-2-ammonio-4-(carbamimidamidooxy)butanoate	NOS2
gibberellin A17	CPQ, TOP1, HSF4, DEGS1, MOS, GUSB, MAP3K9, PPP2CA, CAT, MAP3K10, PPP6C, RANBP9, TUBB3, ALG5, CA9, GPHN, FBXL13, TUBB6, NTSR1, ELF1, PTPRG, DECR1, CDC27, SNRK, NAALAD2, KRT71, AADACL4, PTPN23, SUZ12, RAD21L1, ETFA, COA7, SERPINB9, FOSL1, XXYLT1, NDUFA8, CYBRD1, PHF12, ATP8A2, PCBP1, TUBB4A, HSFX1, HSF2, CA11, TNFRSF10B, ACOX3, FOS, MEF2D, FKBP1B, BATF3, CHM, LAX1, DDB1, HMGCR, SMARCAD1, GGPS1, SCD…
Gibberellin A44	HSD11B1, F3, ALB, SAE1, GPBAR1
Gibberellin A7	CHRM3, SLC6A3, SLC6A4, ADRB2, PDE3A, NOS2, PTGS2, CHRM1, ESR1
Gibberellin A21	GLUL, MOCS1, SUB1, UGDH, HHATL, PGM2L1, CYCS, MPI, SEL1L2, SEL1L, NDUFAB1, PGM2, LBX1, ALG8
Gibberellin A9	CKMT1A, ABCB4, CNBD2, ABCC1, RANBP9, CCNF, ABCB11, PLIN3, HIBCH, CREB3L3, PNPLA7, AADACL4, ETFA, GPR182, PIGA, ATAD2B, RPS21, ADCY2, CDYL, AUH, DTX1, ECI2, PRKAR2B, ECHS1, ECI1, AGMAT, GNA14, PLIN2, APOBEC3C, TOP2B, LIPE, MRPS7, HADHA, GCAT, PDSS1, DPYD, SMARCB1, ECHDC1, AADACL3, PKD2, CKM, GGA2, GSK3B, KDM2A, CKB, NCEH1, MAT2A, KDM7A, NOS2, CA3, RANBP10, SMO, CREB3, TOM1, PUM2, EIF3M, MOK, PRKAR…
gibberellin A97	SLC10A3, NAA15, MAP3K3, SH2D3C, EIF3M, MAP3K5, TLR7
3,4,5-trihydroxy-2-[[(1R,2S,19R,20S,22R)-7,8,9,12,13,14,28,29,30,33,35-undecahydroxy-4,17,25,38-tetraoxo-20-(3,4,5-trihydroxybenzoyl)oxy-3,18,21,24,39-pentaoxaheptacyclo[20.17.0.02,19.05,10.011,16.026,31.032,37]nonatriaconta-5,7,9,11,13,15,26,28,30,32,34,36-dodecaen-34-yl]oxy]benzoic acid	RGS19, PRKCA, BACE1, F10, RGS8, RGS16, RGS7, MCL1
glansrin d	RGS19, PRKCA, BACE1, F10, RGS8, RGS16, RGS7, MCL1
Glucobrassicin	KL, CYP2A13, PIM1, FBXO42, AHRR, CYP17A1, ASMT, CYP2C8, SULT1A1, LCT, CYP2U1, CYP2F1, KLHDC2, CYP2S1, CPA6, CYP2D6, KLHDC10, ASMTL, CYP2C19, CYP2J2, KLB, CYP2W1, SULT1B1, DPP4, CYP1A2, CYP1A1, NTMT1, CYP2C9, CYP2R1, SULT1A3, SULT1A4, CA2, RABEPK, SULT1E1, SULT1C2, SULT4A1, KLHL3, CYP2A6, SULT1C4, SULT1A2, LZTR1, CYP2C18, CYP1B1, SULT2B1, CYP2B6, KLHDC1, ARSH, SULT2A1, CYP21A2, SPESP1, CYP2E1, ST2
glucuronic acid	DPP4, DPEP1, CA2, GRIA2, NOS2, LCT, SOD1, PTGS2
Glyoxylic acid	PYGM, F13A1, CAT, ME2, ME1, SHMT2, GLRA3, GCAT, ADSS1, NFS1, GATM, ALDH2, GOT2, MMP12, CTSD, AGXT2, CDC25B, PRSS3, ME3, MTR, ADH1B, GPT, LDHA, PTGS1, SRC, BCHE, SDHA, RRM1, SLC36A1, ABAT, PLA2G1B, ADH1A, ADH1C, CA4
Glycitein	MOGS, ESR2, PIM1, MMP3, CMPK2, NCOA1, MKI67, MEF2C, PPP6C, ASMT, HPDL, CALM3, ARHGDIA, MYB, POLR2K, RXRA, PSEN1, NCSTN, CRP, RTN4IP1, MAPK1, UCHL3, TP53, KLHL8, HAL, HPD, ASMTL, KCTD10, GGTLC2, APP, PTGS2, SP1, PPARG, GALK2, VDR, MEF2D, MMP8, CA2, GGT5, MAPK3, AR, PTGS1, CCND1, MMP13, PDE3A, EXOSC10, GGT7, PREP, GSK3B, ESR1, CCNA2, CDK4, CDK2, UCHL1, SLC12A2, DTYMK, JUN, CHEK1, RPS6KA3, SNAPC4, M…
Glycogen	HDAC9, HDAC2, HDAC8, HDAC5, HDAC1, LGALS8, HDAC6, CA1, HDAC7, HDAC4, LGALS3, VEGFA, CA2, HPSE, HSP90AA1, ABL1, ABCG2, FGF2, CDK2, HDAC10, HDAC3, HDAC11, FGF1, CA4, CDK1, ABL2, LGALS4
grandidentatin	PPARG, MMP12, RXRG, PRKCA, PSIP1, PTGS1, PTGS2
Guanine	PNP
gypenoside i	PTAFR
h-met-h	CTSD, GABRA1, ADH1C
Hederagenin	IPO8, RNASE3, HAND1, HPDL, RXRA, SLCO1B1, HSDL2, HPD, PTEN, CTSA, GRIA2, CHRM2, PTGS2, SLC6A2, NCOA2, GPT2, TNS3, GABRA1, TNS1, GAK, ADH1B, SCP2D1, GPT, ADRA1B, PTGS1, PDE3A, SQLE, ABHD16A, SLCO1B3, CHRM1, HMGCR, PGR, CHRM3, IDH3A, S100A6, SCP2, MCOLN2, IPO7, IDH3G, ADH1C, SCN5A, TSN, IDH3B, F3, PTPN1
2-Propenoic acid, 3-(4-hydroxyphenyl)-, 6'-ester with 2-(3,4-dihydroxyphenyl)-3-(beta-D-glucopyranosyloxy)-5,7-dihydroxy-4H-1-benzopyran-4-one, (E)-	AR, ESR1, PGR
Undecanoic acid	PTPN1, SLC22A8, NR3C2, FNTA, PTGIR, CISD1, KDM5C, CDC25A, PTGER2, HSD17B3, CYP19A1, GPBAR1, NR1H4, GABRA1, CTDSP1, VDR, HSD11B1, AR, SLC10A1, FABP3, FABP1, NPC1L1, SHBG, SLC22A6, F10
Heneicosane	CYP4Z1, CYP4F22, DPYS, CYB5R4, FMO5, CYB5R3, OXNAD1, DPYSL4, CRMP1, CYP4A22, CYP4B1, CYP4F3, HAL, KCNH1, CYP20A1, CYP26A1, SLC29A3, CYB5R1, CYP4V2, CYP26B1, DPYSL2, FMO6P, CYP4A11, MX2, CYP46A1, DPYSL5, HMGCR, GGPS1, FMO4, SLC30A9, CYP4X1, DPYSL3, AGL, FMO3, UBE2W, CYP26C1, FMO2, CYP4F2
Hentriacontane-6,8-diol	CA2, CA1, CA4
Heptacosane-6,8-diol	CA2, CA1, CA4
Heptadecane	DPYS, TYW1, COIL, FMO5, FBXL13, ALG1, PDK4, KLRB1, ALLC, ALDH3A2, NDOR1, PMPCB, MTRR, CRMP1, DPYSL4, SUSD2, HEPH, SDS, HEPHL1, MOXD1, PIGA, IPP, DPYSL2, FMO6P, PDK3, FAR2, ALDH3B2, ELAC1, CAPN8, POR, TRIT1, FAR1, CP, SRR, PDK2, DPYSL5, GYS2, SDHA, FMO4, SLC30A9, ALG2, DPYSL3, FMO2, LENG8, FMO3, NOS2, VMP1, AGMAT, ALG11, GYS1, NOS3
Heptane	PRSS3, ADH1C
heterophylliin d	RGS19, PRKCA, BACE1, F10, RGS8, RGS16, RGS7, MCL1
Hexacosane	MMP10, ASNS, CDS1, SHBG, ASNSD1, ADAT2, KMO, FICD, RXFP2, MCHR2, ADAT3, TMEM33, CDS2, ACBD7
Methenamine	ACHE, CYP1A1, CYP2A6
6,8-Hexatriacontanediol	HERC1, AANAT, HERC6, SDR42E1, AIFM3, UBE3C, WWC2, BAG3, HERC2, GANAB, AIFM1, PIGA, SMURF1, HERC4, HECTD1, NSDHL, GGH, WWC1, MAGI3, SOCS1, DCN, HECTD3, HECW1, GANC, ENO3, HSD3B1, HECW2, NEDD4L, ASNS, PIGZ, HACE1, UBE3B, MAGI1, AREL1, UBR5, ATP6V1E2, ATP6V1E1, SMURF2, HSD3B7, HERC5, WWOX, SKP1, COQ2
Hexyl acetate	APLP2, BCHE, RAB3D, APP
(3,4,5,11,13,21,22,23-Octahydroxy-8,18-dioxo-9,14,17-trioxatetracyclo[17.4.0.02,7.010,15]tricosa-1(23),2,4,6,19,21-hexaen-12-yl) 3,4,5-trihydroxybenzoate	RGS19, PRKCA, BACE1, F10, RGS8, RGS16, RGS7, MCL1
Histidine	PSMA8, DEGS2, MTOR, TACSTD2, PGAM2, CAT, TDP1, DBH, SHMT2, NANOG, RNASE6, CFTR, CDC14B, INPP5B, ACTA1, RCL1, RNASE7, KRT71, FBXL17, CRIP1, HLX, GSTA1, NFATC4, FBXL2, IMP4, MPP5, APP, SLC31A1, HRG, TPP1, ZNF436, FGD1, FGF10, MSMO1, PSMB4, HOXA2, DIP2C, DNASE2B, RPF1, PRPS1L1, CHMP1A, XRCC1, COX5A, PON1, CREB1, AGXT, NPEPPS, GSPT1, PSMD7, VMP1, PYURF, MPP3, BIRC5, DDX47, CTSS, GLS, HDAC9, APOE, MAP…
(3Z,6R,7R)-6,7-dihydroxy-3-pentylidene-4,5,6,7-tetrahydro-2-benzofuran-1-one	PTGIS, P2RY12, PTGIR
Humulane-1,6-dien-3-ol	CNR2
3-hydroxyisobenzofuran-1(3H)-one	DOLPP1, SGPP1, SGPP2
Inosine	RCC1, TSR1, MCTP2, PGRMC2, RCL1, SMAP1, SLC29A1, ACPP, LIMK1, DPYSL2, CCL2, SPG7, HOXA2, ENTPD2, NT5C1A, PRPS1L1, ATP6V1B2, TRIM33, ALG2, HTR2C, NT5E, IDH3B, ABCG8, SERPINE1, TMOD1, UPRT, NMNAT3, ATAD3B, XRN2, MAPK1, ADARB1, THY1, PAK1, PDHA1, GLB1, TMPRSS11D, ITPA, ABCG1, SMAD5, TMCO3, NT5C3B, PPCDC, DPYSL5, PRPS1, SLC23A3, GCNT3, MAP4K2, ZC3HC1, ABHD12, NEIL1, CAD, AHCY, PPM1D, CASQ2, ABHD17B, …
6,8-Icosanediol	CA2, CA1, CA4
(+)-Alpha-cedrene	CHRNA7, CHRNB2, CHRNA4, CHRNA3, CHRNA6, CHRNA1, CHRNB4
Indole	KL, SRD5A1, MTOR, GUSB, MAP2K1, RABL6, MBLAC2, SLC38A2, CAT, SLC36A3, SARS2, MYLK3, PDF, ACTA1, ESD, NPW, DECR1, BHLHE41, RAB33A, TNFSF18, KRT71, ALOX5, TP53, SLC38A8, ETHE1, APIP, MAOA, HTR1A, NADSYN1, ACTL9, ACTRT2, CD4, NPPB, PPARG, AP5B1, PACRG, NR4A2, POTEF, RASGRP1, ELAC1, CCND1, RPS15A, FGF2, RAB33B, IMPDH2, IMPDH1, GGPS1, FMO4, SAMHD1, ITGA2, ADD3, NGB, SP2, SLC36A1, ALDH9A1, PHOX2A, HTR2…
Hydron;phenoxide	CA12, CA2, CA3, IDO1, CYP1A1, CA5A, CA5B
isatan b	CDK2, PPARG, PYGM, DPEP1, PIM1, CA2, AR, PTGS1, NOS2, DPP4, PTGS2, GSK3B, MAPK14, ESR1, CCNA2
isoastragaloside i	CBL, AHSG
isoastragaloside ii	SLCO1B3, ATP1A3, ATP1A1, ATP1A2
Isoastragaloside IV	HDAC9, HDAC2, HDAC8, HDAC5, HDAC1, LGALS8, HDAC6, CA1, HDAC7, HDAC4, LGALS3, VEGFA, CA2, HPSE, HSP90AA1, ABL1, ABCG2, FGF2, XBP1, CDK2, EIF4A1, HDAC10, HDAC3, HDAC11, FGF1, CA4, CDK1, ABL2, LGALS4
Isobutyrophenone	ADRA2C, CHRM3, SLC6A3, ADRA1B, ADRB2, ADRA1A, SLC6A2, CHRM1
4,5-Dicaffeoylquinic acid	TOP1, LIN28B, TESC, AKR1B10, TP53, POLI, NUP214, CASP3, POLH, YBX2, PRDX5, YBX1, CCND1, AKR1B1, GAS8, CHRM1, MCEE, KPNB1, YBX3, CDKN1B, CSDC2, MAVS, TOP1MT, POLK, REV1
1(3H)-Isobenzofuranone, 3-butyl-3a,4,5,6-tetrahydro-, (3S,3aS)-	ABRACL, EN1, ABRA
isoflavanone	CYP19A1, ALOX12, ALOX15
Isoimperatorin	HPRT1, ABCC9, PRTFDC1, ADRA1A, SIRT7, ENPP3, SIRT2, CYP2D6, HMOX1, PTGS2, CYP1A2, NR1I2, GZF1, NPPB, SIRT6, SIRT4, GSTA2, ESR1, CHRM3, SIRT1, TSC22D1, SIRT3, OPRK1, DRD3, CYP1B1, TSC22D4, CYP2B6, NOS2
Isomucronulatol	PTPN1, GABRA4, GABRA1, ALOX5, SHBG, GABRG1, ALOX15, ALOX15B, GABRA3, GABRA6, ALOX12, GABRG2, SOAT1, GABRG3, GABRA5, SOAT2, GABRA2, MTTP
Isopropyl hexanoate	KCNH1
isopulegone	ACHE, GABRA1, CHRM2, DPP4, PRSS1
Isosalicin	VEGFA, FGF2, HPSE, FGF1
Isospathulenol	CHRM3, CHRM2, DPP4
Isostrictinin	RGS19, PRKCA, BACE1, F10, RGS8, RGS16, RGS7, MCL1
Juglone	FASN, TP53, CSF2, G6PD, CAT, MCAT, IL5, SOD1, DUOX2, GSR, CDC25B, IDO1, PIN1
junipene	ACHE, FAM50A, LDHD, MEIS2, D2HGDH, AGPS, TGIF1, IRX5, ACAT1, HMOX1, POLI, IRX1, PKNOX1, POLH, IPP, ACAT2, CHRM2, DPP4, LONP2, IRX3, CHIT1, GYG1, GABRA1, MKX, TPSD1, PKNOX2, GYG2, ADRA1B, REV1, HADHB, ACAA2, BCHE, ESR1, MEIS1, CHRM3, NUS1, ACAA1, CHRNA2, DHCR24, MVD, POLK, IRX6
Kaempferol 3-O-caffeoyl-sophoroside 7-O-glucoside	PTPN1, ACHE, CA12, MMP9, CA2, CA7, CA1, AURKB, CA4, PLAU
(2R,3R)-3,5,7-trihydroxy-2-(3-hydroxyphenyl)-2,3-dihydrochromen-4-one	CDK2, PPARG, ESR2, PIM1, DPEP1, CA2, AR, PTGS1, RXRA, NOS2, DPP4, PTGS2, GSK3B, MAPK14, ESR1, CCNA2
(2S)-2-amino-5-(diaminomethylideneazaniumyl)pentanoate	NOS1, NOS2, DPP4, PTGS2, PRSS1
l-2-amino-3-(5-hydroxyindolyl)propionic acid	HTR2B, HTR2C, HTR7
l-arginine	PRKG1, PSMA8, CORIN, EBNA1BP2, TACSTD2, NPIPA5, MTOR, GPX4, CAT, GRM2, MYOG, SLC25A20, CFTR, TIMM44, ABCD1, ACTA1, JAK2, NCR1, ARHGEF12, ALOX5, SMARCA2, BICD1, NTS, GSTA1, NMB, RBM45, FOXO1, APP, ENOSF1, PRSS38, XCR1, PPARG, NEMF, TAS1R1, TMPRSS5, CCL2, IGF1R, POLA1, FGD1, TM2D3, PSMB4, HOXA2, SH2D1B, CRH, GANC, CDH1, UBR1, OPN4, LILRA2, PRSS33, EDF1, MANEA, SLC7A4, TP63, PRDM1, PON1, CREB1, FLNC…
l-homoserine	CWC27, TXNDC8, ACO1, CAT, GPHN, DECR1, PIN1, TXNDC9, SLC26A2, ASMTL, PRODH, SHKBP1, DPH6, TMX3, TAS2R16, TPRKB, DGUOK, UHRF2, PRPS1L1, TAS2R38, PDIA3, PDIA4, ALDH18A1, GNS, PON1, RDH16, ERP44, PRODH2, SERHL2, LIG3, PDIA5, NTHL1, UROD, ERP27, RHOT2, PDSS1, ZFP36L2, CLPB, TRAP1, IFFO2, PDSS2, GLB1, SLC26A3, HSP90B1, CTH, DLEU7, THNSL2, RPS7, DHDDS, PRPS1, PDIA2, PON2, BRF2, RIDA, TRMT1L, HAO1, UNG,…
l-lysin	SLC7A4, PLG, LTA4H, GRM5, PRSS1
Methionine	KRAS, PRKG1, GUSB, DHX9, CCR2, CAT, CHCHD7, CBS, ZHX2, HPX, PNPLA7, F5, PDE12, FOXA1, ACPP, CD4, SLC24A5, TNS1, GFER, MSH2, GYG2, GIP, B4GALT1, CSN1S1, PIPOX, ALDH18A1, ITGA2, COX5A, PRKAR2B, HCN1, COMP, GALM, DBI, ISOC2, B3GALT1, SCGB1D1, HRAS, LGALS4, CRP, RPS23, G6PD, ALPL, NEU1, F8, LRBA, LCT, FN1, PTH, LGALS7, LGALS2, GALT, TYR, EPS8L1, TREH, MFSD2A, ADCY10, LGALS1, GLB1, RPS12, UMPS, ATP7A,…
Hanfangchin A	CHRNA4, CHRNA3, ABCC4, KCNH2, SLC47A1, CHRNA2, BCHE
l-valin	GABRA1, GATM, OTC, CTSD, ALPL, ABAT, ME2, CTH, PTGS1, MAOB, PLAA, PTGS2, AKR1B1, ADH1C, ALPI, GOT1, BCHE
Lactinolide	PTPN1, PRKCA, HSD11B1, OPRK1, F10, PPM1B, HIF1A, PPP1CC, OPRM1
beta-Lactose	KL, MTOR, CAT, ARSA, GTPBP10, KCNS2, ACTA1, KCNC4, KRT71, COMT, KCNB1, FOXA1, GSTA1, FBXL2, ORM1, KCNG2, HRG, PPARG, TPP1, IGF1R, BBS1, DLAT, KCNB2, DIP2C, B4GALT1, GANC, TSSK3, TUFM, EDF1, SLC25A3, ARL9, PON1, COMP, RFC1, AGL, KCNK2, SRGAP1, CLCNKB, SLC3A1, GAB3, RIPK4, APOE, P4HTM, CATSPER4, RBL2, CLCN3, G6PD, TOP2B, LRBA, KCND2, TADA3, PTH, LGALS7, GOT2, GALT, MMD, TYR, TFB1M, SLC5A9, ARL5A, A…
Lamivudine	ALB
leucinum	ALPI, ALPL, PLAA
Leucoside	SGPL1
Levistilide A	NCOA1, PGR, AR, NR3C1, NCOA2, ESR1
(1S,2S,6E,10S,11S,16E)-6,16-di(butylidene)-5,15-dioxapentacyclo[9.5.2.01,13.02,10.03,7]octadeca-3(7),12-diene-4,14-dione	NCOA1, PGR, AR, NR3C1, ESR1
Licoagroside D	HDAC1
liensinine	ACHE, CHRNA3, HTR3A, SLC47A1, KCNN2, CHRNA7, CYP2D6, DRD2, CHRM2, HIF1A, NR2F2, DRD1, ABCB1, CHRNA4, ABCC4, F3, NR5A1, CYP3A4, BCHE, P4HB, RBBP9, ERG, MCHR1, KCNH2, CHRNA2, RORA
linoleyl acetate	PTGS1, F10, RXRA, PTGS2, NCOA2
2H,8H-Benzo[1,2-b:3,4-b']dipyran-2-one, 9,10-dihydro-9-hydroxy-8,8-dimethyl-, (R)-	SOCS6
lupeol	STXBP3, GPAM, PPP2CA, MITF, CTNNB1, CAT, BCL2, PPP3CB, MVD, PMVK, BAX, AMER1, GPATCH1, IDI2, TRPC6, EIF3A, VAT1L, PLK1, RTN4IP1, RUSC1, CDC25C, PPP3CA, TP53, APAF1, POLI, IDI1, PTEN, MAOA, VAT1, CTSA, CASP3, POLH, PPEF2, PTGS2, SLC6A2, NR1H3, HMGCS1, TMPRSS11D, CASP9, SFN, PPP5C, HSD11B1, AR, TP53I3, PTGS1, GCLC, MAOB, ANGPT1, POLK, SOD1, CCNB1, ANGPT4, PPP2CB, CRYZL1, ADRA2C, HMGCR, STXBP1, PGR,…
Magnolol	MMP3, S100B, MMP1, RXRA, MTO1, CASP3, SLC5A7, ERBB2, MMP10, TMPRSS11D, PPARG, DHFR, FOS, CCND1, MMP13, VCAM1, SASS6, MMP9, CWC22, MMP8, MMP27, CNR1, CNR2
Matairesinol	ESR2, BACE1, ADRA1A, PDK4, TCF3, REN, DRD5, CAND2, KCNAB3, PGA5, DHTKD1, CTSD, CUX2, HTR1A, NAPSA, KCNAB1, DRD2, EPX, BACE2, CTSE, DRD1, PGA4, PGA3, HTR7, MLLT1, PDK3, KCNAB2, ACAP2, RPL5, OGDH, AKR7A2, PGC, ADRA1D, EVL, PDK2, AKR7A3, OGDHL, CUX1, ADRA2C, ARFGAP2, EEF1A2, SHBG, SLC6A3, PPP1R27, ACAP1, DRD3, EPS15, ARFGAP3, GPAA1, ACAP3, DHRS4L2
Maxacalcitol	CDKN1B, KRT71, CASR, VDR, CYP24A1, ATP6AP2, S100G, PPP1R3C, RB1, GC, CYP27B1, PPP1R3B, IGSF6, PTH, STC2, KRT74
Medroxyprogesterone	HSD11B2, CES2, FNTA, NR3C2, SHBG, AKR1C1, PTGES, HSD11B1, AR, CYP17A1, HSD17B2, AKR1C3, AKR1C2
Medroxyprogesterone acetate	HSD11B2, CES2, FNTA, NR3C2, SHBG, AKR1C1, PTGES, HSD11B1, AR, CYP17A1, HSD17B2, AKR1C3, AKR1C2
Methacholine	CHRNA7, CHRNA4, CHRM3, GALR3, CHRM5
Methyl furan-3-carboxylate	ADH1C
Methyl 9-cyclopropylnonanoate	ACHE, MAOB, NOS2, CHRM2, DPP4, PTGS2, NCOA2, PRSS1
methyl hexadecanoate	DHX9, DHX32, DCHS1, PDILT, ADD2, DHX36, FLAD1, SLC45A3, DHX16, PSMD9, DNAJC10, TDRD9, RUSC1, DHX8, PDIA5, ERP27, TXNDC16, PDSS1, APIP, MAOA, IFI44L, DHX38, TRPM4, YTHDC2, ACOT8, ELAC2, IMPAD1, TIRAP, KDM1B, SLC45A2, PDSS2, DHX30, FAT4, ELAC1, MAOB, DHX33, FAT1, KDM1A, TXNDC5, DHX15, SLC45A1, GGPS1, FAT2, DHX40, ADD3, DHX35, IFI44, DHX37, FDPS, EDN1, ADD1, CDH23, DHX34
Methyl tetradecanoate	CETP, PTCHD3, TBRG4, UCP3, HOXB4, CACNA1F, BPIFB1, CACNA1C, BPIFB4, BPI, PTP4A3, BPIFB6, PTP4A1, SCN3A, CACNA1S, SCN8A, LBP, CACNA1D, NALCN, SCN9A, SCN4A, CRNKL1, BPIFB2, CACNA1A, SCN1A, SCN10A, ATP6V0C, BPIFB3, PTP4A2, KDM6A, SCN11A, IFT27
methyl pentadecanoate	GK5, USP5, SHPK, GK2, TRIM47, CSAD, FAT1, GADL1, GPD2, MCOLN1
methyl phenylacetate	ROS1, MCM4
Methyl tricosanoate	NR1H4, CA2, HSD17B3, CA1, GPBAR1
Methyl 2,5-dihydroxybenzoate	CA12, CA14, CA2, CA7, CA9, CA1
methyl-alpha-d-fructofuranoside	ACHE, LGALS3, GABRA1, CA2, HSP90AA1, PTGS1, ABL1, GRIA2, ADH1C, DPP4, PTGS2, ABL2, PRSS3, PRSS1
Methyl alpha-D-mannopyranoside	HDAC9, HDAC2, HDAC8, HDAC5, HDAC1, HDAC6, CA1, HDAC7, HDAC4, LGALS3, VEGFA, CA2, HPSE, HSP90AA1, ABL1, ABCG2, FGF2, CDK2, HDAC10, HDAC3, HDAC11, FGF1, CA4, CDK1, ABL2
methylcinnamate	DPEP1, SLC6A3, LYZ, CA2, PTGS1, MAOB, PTGS2, SLC6A2
Mifepristone	THRA, NR3C2, THRB, AR, CYP3A4
6-(6-amino-9H-purin-9-yl)-7-hydroxytetrahydro-4H-furo[3,2-d][1,3,2]dioxaphosphinin-2-olate 2-oxide	GPR17, RNASEL, PRKAB1, HSPA8, JAK2, PPP2R5A, P2RY11, P2RX1, MAPKAPK2, P2RX2, PLCG1, UBE2I, RARS1, CA5A, HSPA5, P2RX4, FHIT, QARS1, HSPA1A, MAP3K7, PRKAR2B, P2RY2, P2RX3, ADORA1
Mudanpinoic acid A	PTPN1, PTPN2, PTPRC, LIG1, CES2, CTSD, PTGES, CD81, CDC25B, ELANE, PTPRF, GPBAR1, PTPN6, USP7, HSD11B1, F3, POLB, DUSP3, GAA, PLA2G1B, NOS2
Myricanone	ESR2, PIM1, NCOA1, ADRB2, RXRA, DPP4, PTGS2, PPARG, AR, KDR, PTGS1, F7, PDE3A, GSK3B, ESR1, CCNA2, CDK2, IGHG1, CHEK1, KCNH2, NOS2, SCN5A, MAPK14
Pentadecane	SHBG
N-Butylbenzenesulfonamide	CA12, CA2, PSEN1, CA9, MCOLN3
Tridecane	HINT2, GLS, HORMAD2, HESX1, C8A, ACSM4, CES2, ACSM2B, DEFA5, CA1, NCAM2, ACSM1, CYP19A1, GPBAR1, ACSM5, MIDN, CA2, GLS2, DEFA6, OR6A2, CA4, ACSM3
Nonivamide	TRPV1, ERAS, TERF2IP, TRPV6, TRPV5, TRPV2, NDUFA7, PDCD11, SNRPE, GCM2, NDUFS2, MRPS11, EEF1AKMT4-ECE2
Naphth(1,2-b)oxirene	TEF, SPX, CYP2F1
Naphthalene	ABCB4, CAT, PTGER4, GPR83, CYP2C8, ACOT7, FGF7, GSTA1, PTGER2, GPR37, SSTR4, UPK3A, FGF10, B4GALT1, ZDHHC6, OPN4, TUFM, EDF1, SLC7A4, SMCP, ACOT12, PPP4C, HTR2C, ADH4, APOE, MLNR, TCIRG1, TOP2B, NPL, GPR27, SAG, XRN2, TYR, HTR1B, ADRA2A, TMPRSS11D, SSTR1, PROKR2, BRS3, ADH1B, CCR3, GATA6, HMGCL, OPRL1, HTR2B, ABHD12, NOS3, ADH5, GSTM1, KISS1R, IER3, CYP2S1, RXFP4, CYP3A5, ASCL1, CLINT1, NMUR2, CC…
Neocarthamin	CA2
neoglucobrassicin	CA2, AR
2'-Ethylspiro[4,5-dihydro-2-benzofuran-3,1'-cyclopropane]-1-one	PPARG
nicotinic acid	APP
Nodakenin	PTGS2, ACHE, ESR1
(6R,8S)-nonacosane-6,8-diol	LY96, TLR4, CA2, CA1, CA4, ACOX1
erythro-6,8-Octacosanediol	CA2, CA1, CA4
octadecane	DLK1, FAR1, FAR2
Octatriacontane	CAPZA3, ASNS, SBDS, SHBG, ASNSD1, NDEL1, TREH, G3BP2, SLC1A3, CAPZA1, CAPZA2
Octopamine	AANAT, MUSK, TAAR5, TDP1, DBH, NANOG, LMO1, ABCD1, CTSW, NPY1R, GLRA1, CTSK, AOC3, GFPT2, SPOCD1, ABCD3, GPR157, FZD8, ABHD17C, FCGR1A, EEF1A2, SLC18A2, GSPT1, F10, TRNAU1AP, LGALS4, GFOD1, PCSK7, FOXJ1, SGPL1, CTSS, DDX4, GABRR2, ADRB2, GLRA3, DHPS, NPFFR2, TAAR6, ADAT1, TYR, AGO3, POLR3A, GABRB2, ADRA2A, TIMELESS, AGO1, HTR4, ADCY10, RSPO1, CTSF, PNMT, CMTM7, GPR15, AIMP1, CTSZ, RHO, NPBWR1, AD…
Odoratin	ESR2, PIM1, NCOA1, TNFRSF1A, CALM3, ADRB2, RXRA, CHRNA7, DPEP1, CYP2C19, APP, DPP4, PTGS2, NCOA2, PPARG, GABRA1, KCNA3, AR, CA2, PTGS1, ABCG2, PDE3A, ADRA1D, GSK3B, MCL1, ESR1, CCNA2, CDK2, TUBB1, CHEK1, NOS2, SCN5A, MAPK14, PRSS1
Odoratin-7-O-beta-D-glucopyranoside	CA12, ALOX5, KLK7, HSD17B2, CYP19A1, CYP1B1, CBR1, CA7, ALOX12, EGFR, CA4, MIF, PSMB5, ALDH2
L-ornithinium(2+)	CAT, NANOG, ACTA1, FGF8, ARHGEF12, NTS, NMB, SNX27, APP, CNTF, XCR1, DPYSL2, MAP2, OPN4, SLC7A4, HTR2C, P2RY10, SLC3A1, GLS, MLNR, RIPK4, RPL4, G6PD, KLF4, SAG, TADA3, NES, SLC25A47, GOT2, TAL1, TFB1M, STX8, TF, NAMPT, TMPRSS11D, PAPOLG, LRRK1, PROKR2, GAK, UTS2, GATA6, POLQ, HMGCL, DPYSL5, GLUL, RPS18, HTR2B, NOS2, DSTYK, NIT2, NOS3, KLK8, PROK2, KAT2B, LRRK2, KISS1R, CAD, RGS18, DAO, IDO2, KAT2…
ostruthin	HPRT1, PRTFDC1, SLC22A6, SLC45A2, B4GALT6
Oxypaeoniflorin	SLC25A3, HMGCR, TGM4, NOM1, IDI1, HMGCS2, IDI2, HMGCS1
oxypeucedanin	TRHDE, DPYS, KCNA2, LTA4H, ADRA1A, ERAP2, DPYSL4, PYY, LNPEP, CRMP1, KCNA6, DPYSL2, ANPEP, ENPEP, ERAP1, KCNA3, GABRG2, ADRA1D, ESR1, DPYSL5, CDK2, RNPEP, KCNA4, CHRM3, OPRK1, NPEPPS, DRD3, DPYSL3, NOS2
p-coumaric acid	CA1, CA12, CA14, CA2, CA3, CA4, CA5A, CA5B, CA7, CA9, TYR
Paeonenoide A	PRKCA
Paeonenoide B	PTPN1, PTPN2, PTPRC, LIG1, CES2, CTSD, PTGES, CD81, CDC25B, ELANE, PTPRF, NR1H3, GPBAR1, USP7, HSD11B1, F3, POLB, DUSP3, GAA, PLA2G1B, NOS2
Paeonenoide C	PTPN1, FNTA, PTPN2, PTPRC, LIG1, CES2, CTSD, PTGES, CD81, CDC25B, ELANE, PTPRF, NR1H3, GPBAR1, USP7, HSD11B1, F3, POLB, DUSP3, GAA, PLA2G1B, NOS2
[(4R)-1-[(2S,3R,4S,5S,6R)-6-[[(1R,6R,9S)-9-(benzoyloxymethyl)-6-methyl-4-oxo-1-[(2S,3R,4S,5S,6R)-3,4,5-trihydroxy-6-(hydroxymethyl)oxan-2-yl]oxy-7-oxatricyclo[4.3.0.03,9]nonan-8-yl]oxymethyl]-3,4,5-trihydroxyoxan-2-yl]oxy-4-hydroxy-6-methyl-8-oxo-7-oxatricyclo[4.3.0.03,9]nonan-9-yl]methyl benzoate	LGALS3, LGALS9
[(1R,6R,9S)-6-methyl-4-oxo-8-[[(2R,3S,4S,5R,6S)-3,4,5-trihydroxy-6-[[(4R)-4-hydroxy-9-(hydroxymethyl)-6-methyl-8-oxo-7-oxatricyclo[4.3.0.03,9]nonan-1-yl]oxy]oxan-2-yl]methoxy]-1-[(2S,3R,4S,5S,6R)-3,4,5-trihydroxy-6-(hydroxymethyl)oxan-2-yl]oxy-7-oxatricyclo[4.3.0.03,9]nonan-9-yl]methyl benzoate	LGALS3, LGALS9
[(1R,3S,6R,8R)-8-hydroxy-3-methyl-5-oxo-2,9-dioxatricyclo[4.3.1.03,8]decan-10-yl]methyl benzoate	GABRA1, DPEP1, DPP4
Paeoniflorin	LBP, CD14, IL6, ARL1, TNF, AKR1B10
Paeonilactinone	SLC22A8, PTPN1, NR1H4, NR3C2, GABRA1, CTDSP1, CDC25A, NPC1L1, SHBG, SLC22A6, HSD11B1, VDR, AR, HSD17B3, CYP19A1, FABP3, GPBAR1, FABP1
(1S,3R,5R)-3-methoxy-8-methyl-4-methylidene-1-[(2S,3R,4S,5S,6R)-3,4,5-trihydroxy-6-(hydroxymethyl)oxan-2-yl]oxy-2-oxabicyclo[3.3.1]non-7-en-6-one	AR, DPP4
[(1S,2R,6R,8R)-8-hydroxy-6-methyl-2-[3,4,5-trihydroxy-6-(hydroxymethyl)oxan-2-yl]oxy-9,10-dioxatricyclo[4.3.1.03,8]decan-2-yl]methyl benzoate	LGALS3, HSP90AA1, LGALS9, PRKCA
Paeonolide	SLC25A3, HMGCR, COMT, CA2, SETX, HMGCS2, PTGS2, NEIL3, HMGCS1
paeonoside	PTPN1, ACHE, CA12, DPEP1, CA1, DPP4, PTGS2, CA2, AR, CA7, AURKB, GSK3B, ESR1, CCNA2, CDK2, MMP9, NOS2, CA4, MAPK14, PLAU
palmitate	CLPS, APOE, LRP2, LDLR, DGAT1, PLB1, APOC3, GPC2, APOA2, LRP8, MYO7A, RBP1, LRP1, CES2, GPC5, GPC6, CES4A, SDC4, LRAT, RBP2, AWAT2, CES5A, LPL, SDC1, SDC2, APOA1, APOA4, GPC4, APOB, AGRN, RPE65, HSPG2, CES1, SDC3, GPC1, PNLIP, GPC3
Palustrol	SPEN
paraben	ESR2, TFF1, INS-IGF2, CA7, LEP, MIP, ESR1
patchoulene	ACHE, GABRA1, DPEP1, CHRM3, CA2, ADRA1B, RXRA, CHRNA2, CHRM2, DPP4, PTGS2, CHRM1, NCOA2, ESR1
Patchouli alcohol	PTGIS, NR3C2, ESR2, CYP8B1, BCL2, HSD17B11, CACNA1F, GBE1, CACNA1C, CYP51A1, CACNB3, TRPA1, CDC25A, CACNB1, SIK1, GABRE, GABRG1, GABRB2, GABRA3, CDC25B, CA1, GABRB3, IPP, CHRM2, GABRQ, CYP7A1, GABRD, CACNA1S, GABRA2, GPBAR1, NR1H4, AK3, CYP7B1, GABRA4, NR1I3, CACNB4, GABRA1, AKR1D1, CYP39A1, TRPM8, VDR, HSD11B1, CLEC4E, CACNA1D, GABRG3, ADRA1B, CA2, AR, GABRG2, CHRM1, GABRA5, ESR1, GGPS1, TRPV3, …
erythro-6,8-Pentacosanediol	CA2, CA1, CA4
Pentadecanal	PTGIS, TUBB2A, CYP4Z1, TBXAS1, GLS, TUBB, CYP2A13, CYP4F22, CYP8B1, HESX1, CYP17A1, TUBE1, UBE2D2, GPR83, CYP2C8, CYP3A43, TUBB6, CYP2U1, CYP51A1, CYP2F1, CYP2S1, CYP4B1, CYP4A22, CYP24A1, CYP11B2, CYP3A5, CYP2D6, CYP11A1, CYP4F3, CYP20A1, CYP26A1, CYP2C19, CYP2J2, CYP2W1, CYP1A2, CYP27A1, CYP7A1, CYP1A1, CYP7B1, UBE2D3, CYP26B1, CYP2C9, TUBB4B, MKRN2, CYP2R1, TUBB4A, CYP39A1, CYP4A11, CYP27B1, C…
Pentatriacontane-6,8-diol	CA2, CA1, CA4
peonidin	ESR2, PIM1, CYB5R4, CALM3, SGTB, CYB5A, UPP1, CTSA, DPP4, PTGS2, NCOA2, PPARG, CA2, AR, PTGS1, CYB5B, ALDH5A1, GSK3B, ESR1, CCNA2, EDF1, CDK2, SCN10A, SGTA, CHEK1, NOS2, MAPK14, PRSS1
Perlolyrine	CD276, PDE5A
phb	CA1, CA12, CA14, CA2, CA3, CA4, CA5A, CA5B, CA7, CA9, EGFR, TYR
Guaiacol	NR1H4, CA2, HSD17B3, CA1, GPBAR1
phenylalanine	GSTM1, GSTA2, DDOST, CTSD
Phenylhydrazine hydrochloride	IDO1
1-Phosphatidyl-D-myo-inositol	NR5A2, PLCG2, NR5A1, FABP3, GPR55, MAPK14
Phyllanthin	SHBG, CA2, HSD17B2, ALOX15, CA9, CA1, HSD17B1, CYP3A4
Phytoene	IRAK2, IRAK4, DNAJC2, ALG5, PKDCC, CYB5A, DPM1, CR2, ASMTL, SLC29A3, PCBP1, PSTPIP2, MSMO1, FECH, DIP2C, HMGCR, GGPS1, DESI1, ACCSL, RETSAT, FA2H, RBP5, POR, EFNA5, TM7SF2, ABCG8, ASMT, PPA1, HADHA, ISX, DPYD, STX8, ACCS, DBT, AGMO, POLR3B, COPB1, B3GNTL1, UQCRFS1, MVD, BCO1, CAD, CEL, RBP1, FAXDC2, IPP, IRAK3, BCO2, PFAS, YWHAE, NAGS, CYB5B, DIP2A, PYROXD2, PIGM, NDUFAF6, DESI2, CYB5R4, PRRX2, C…
Hydroxy-beta-cyclocitral	CHRM3, ACHE, CHRM2, ESR1
(1R,3R,5S,8S,9R,12S,13R)-1-hydroxy-14-(2-hydroxypropan-2-yl)-13-methyl-4,7,10-trioxapentacyclo[6.4.1.19,12.03,5.05,13]tetradecane-6,11-dione;(1R,3R,5S,8S,9R,12S,13R)-1-hydroxy-13-methyl-14-prop-1-en-2-yl-4,7,10-trioxapentacyclo[6.4.1.19,12.03,5.05,13]tetradecane-6,11-dione	GABRA1, GLRA1, GLRA2, GLRA3, GABRR1
alpha-Pinene-oxide	SUCLG1
Pipecolic acid	TFPI2, ASCL4, GUSB, CLIP3, AMBP, CAT, CRISPLD2, AASS, NUDT5, AVP, HDAC5, SLC12A3, SLC6A20, PIN1, ALDH6A1, SLC6A13, PHYKPL, GLIPR2, NADSYN1, HDAC7, R3HDML, DCP2, DPYSL2, ACOX3, SLC7A9, PEX11B, GFER, HSPE1, F2, GCDH, CLIP4, PEX26, SLC7A14, SLC7A4, PIPOX, PHYH, ALDH18A1, HDAC10, UPB1, DPYSL3, RPL31, SPINT3, ACCSL, MSRA, SLC12A7, MSRB1, DNMT1, SLC7A10, CYC1, SLC3A1, HDAC9, DPYS, SLC7A2, MAPK8IP2, AMY…
platycaryanin a	RGS19, PRKCA, BACE1, F10, RGS8, RGS16, RGS7, MCL1
6-[2-chloro-4-(4-methylpyridin-3-yl)phenyl]-8-ethyl-2-[[(3R)-oxolan-3-yl]amino]pyrido[2,3-d]pyrimidin-7-one	PTPN1, NR3C2, NOD2, NCOA1, PTGIR, CYP17A1, PTPN2, RXRA, CES2, PTGES, CYP19A1, NCOA2, GPBAR1, NR1H3, NR1H4, PTPN6, NOD1, HSD11B1, AR, ITGB3, SREBF2, GRIN1, NPC1L1, SHBG, PGR, F10
Pregnenolone	CYP4Z1, SRD5A1, GUSB, LRP2, SLC22A11, VDAC1, SLC22A2, CYP2C8, NR0B1, SLC22A9, XPNPEP2, AKR1C3, DECR1, ZIC4, SLC22A25, CYP4B1, CYB5A, CYP11B2, AADACL4, NPY1R, LRP1, CYP4F3, SLC17A3, SLC16A12, NFIX, CYP7A1, NR1I2, NAA50, CYP2C9, CYP26B1, SLC7A9, PSTPIP2, VDR, CYP4A11, CRH, STS, UBXN2A, MAP2, BLM, CYP27B1, WRN, TIMP2, HMGCR, CYP2A7, CYP4X1, SLC2A9, NYNRIN, CYP4V2, CYP2A13, SLC7A10, ANXA2, CYP4F22, P…
(2S)-pyrrolidin-1-ium-2-carboxylate	PPIF, PPIA, P3H2, SLC6A14, PARS2, GATM, DAO, P4HA2, CTSD, PRODH, PTGS2, PRSS3, P3H3, PPIG, GABRA1, ADH1B, PPIB, BCHE, EPRS, P3H1, PYCR1, SLC6A7, PPIH, P4HA1, ADH1A, ADH1C, PPIC, PYCR2
Propyl gallate	CA12, MAFF, ESR2, TYR, CA14, CA2, CD86, HMOX1, PLAT, SERPINE1, CA7, CA9, CA1, AKR1C2, CYP1A1, PLAU, ESR1
pterocarinin a	F10, PRKCA
Pyretrin II	PTGS2, AR, NCOA2, ESR1
3,5-dihydroxy-2-[(2E)-3-(4-hydroxyphenyl)prop-2-enoyl]cyclohexa-2,5-diene-1,4-dione	PTGS2, PTGS1
2-(3,4-dihydroxyphenyl)-3,5,7-trihydroxy-6-[(2S,3R,4S,5S,6R)-3,4,5-trihydroxy-6-(hydroxymethyl)oxan-2-yl]oxychromen-4-one	PTPN1, ACHE, CA12, SENP1, MMP9, XDH, CA2, MAPK10, CA7, CA1, AURKB, CA4, TNF, PLAU
Quercimeritrin	PTPN1, ACHE, CA12, SENP1, MMP9, XDH, CA2, MAPK10, CA7, CA1, AURKB, CA4, TNF, PLAU
quinazolinone	RAD51, GAA
ram	MAN2A1, ACHE, GABRA1, IGHG1, CTSD, CA2, PTGS1, DPP4, PTGS2, BCHE, PRSS1
(2S,3S,4S,5R,6R)-6-[[(3S,4S,4aR,6aR,6bS,8aR,9R,11S,12aS,14aR,14bR)-11-carboxy-9-hydroxy-4-(hydroxymethyl)-4,6a,6b,8a,11,14b-hexamethyl-1,2,3,4a,5,6,7,8,9,10,12,12a,14,14a-tetradecahydropicen-3-yl]oxy]-5-[(2S,3R,4S,5S,6R)-4,5-dihydroxy-6-(hydroxymethyl)-3-[(2S,3R,4R,5R,6S)-3,4,5-trihydroxy-6-methyloxan-2-yl]oxyoxan-2-yl]oxy-3,4-dihydroxyoxane-2-carboxylic acid	HSD11B2, CA2, HSD11B1, F3, CA1, CA4, HTT, CRHBP
Sucrose	TCEA1, MTOR, CAT, KLC4, OR13H1, FYN, SMARCA2, CNTF, DPYSL2, SNF8, DYNC1H1, CSHL1, RRP15, TIMM17B, ALG2, HTR2C, VMP1, GYS1, P4HTM, WNK4, KLF4, PHF20L1, EGR1, STX8, HNRNPK, RESP18, TF, GRIN3A, MAP3K15, ACTL10, KCNAB2, GNG13, GLP1R, GLUL, GAA, APPBP2, CHD5, NOS3, IFIT1, CAD, ATP9B, PMPCA, TTC16, NMUR2, CCKAR, RELN, NUAK1, GRIP1, ATM, TLL1, VPS33B, CYP2B6, DHDH, TUB, CDX2, SLC11A1, NTRK1, TBR1, EHHAD…
safflomin A	VEGFA, SOD1, HIF1A
Safflomin C	SP2, SARS2, INF2, FMN2
Sagittariol	PTPN1, TRPV1, NPC1L1, SHBG, CYP1B1, CYP19A1, BCHE
Salicyl alcohol	KL, TAS2R7, HTR1E, ABCB4, GUSB, CCR2, CCR10, CAT, GRM2, ACKR3, SSTR5, PTGER3, ABCG5, GNAI3, CXCR2, CCL21, ABCB11, CXCR3, ARSA, PYY, NPW, GPR18, NPY1R, ARRDC2, TGFBI, TAS2R43, BDKRB1, C5AR1, RGS6, SSR3, HTR1A, ARRDC5, C3AR1, ABCA10, FEN1, APP, SSTR4, AGTR2, CXCL1, CNR2, ADK, ABCA12, NEMF, S1PR5, TAS2R3, ADCY2, STK4, PRMT8, RGS10, GRM3, TAS2R16, CCL19, CXCR4, ADCY4, SST, TAS2R38, CXCL3, PNOC, HCAR2…
[(1R,2S,3R,5R,6R,8S)-6-hydroxy-8-methyl-3-[(2S,3R,4S,5S,6R)-3,4,5-trihydroxy-6-(hydroxymethyl)oxan-2-yl]oxy-9,10-dioxatetracyclo[4.3.1.02,5.03,8]decan-2-yl]methyl 2-hydroxybenzoate	HSP90AA1
3-[(3S,4S,5R,8R,9R,10R,13S,14S,17S)-4,9,10,14-tetramethyl-3,17-bis(prop-1-en-2-yl)-2,3,5,6,7,8,11,12,13,15,16,17-dodecahydro-1H-cyclopenta[a]phenanthren-4-yl]propanoic acid	AR, ESR1
Semaxanib	ALK, FLT1, FGFR1, JAK3, SYK, KDR, RET, AURKC, SRPK1, AURKB, FLT3, PDPK1, GSK3B, PDGFRB, FLT4
Senkyunolide D	CDK2, ACHE, GABRA1, DPEP1, CA2, GRIA2, NOS2, PTGS2
senkyunolide e	CDK2, GABRA1, DPEP1, CHRM3, SLC6A4, CHEK1, ADRA2B, PTGS1, MAOB, ADRB2, PDE3A, PTGS2, NOS2, CHRM2, DPP4, SCN5A, SLC6A2, CHRM1
senkyunolide j	CDK2, ACHE, PPARG, GABRA1, DPEP1, ABRA, ABRACL, CA2, PTGS1, GRIA2, NOS2, TNFRSF6B, DPP4, PTGS2, RPS21, PRSS1
(3R)-3-butanoyl-3-hydroxy-4,5-dihydro-2-benzofuran-1-one	PTGS2, GRIA2, GABRA1
(3Z)-3-[(2R)-2-hydroxybutylidene]-2-benzofuran-1-one	GABRA1, SLC6A4, ADRA2B, PTGS1, MAOB, ADRB2, SCN5A, PTGS2, SLC6A2, CHRM1
(3S,4R)-3-butyl-4-hydroxy-4,5-dihydro-3H-2-benzofuran-1-one	GABRA1, DPEP1, GRIA2, NOS2, PTGS2
Senkyunolide P	NCOA1, PGR, AR, NR3C1, NCOA2, ESR1
2-Methyl-6-((2E,6E)-3,7,11-trimethyldodeca-2,6,10-trien-1-yl)cyclohexa-2,5-diene-1,4-dione	CASP1, PLK1, ALOX5, HSP90AA1
Seselin	DCK
Sodium ferulate	PTPN1, CA12, ALOX5, CA14, CA2, CA7, CA9, HTR2C, CA1, EGFR, DPP4, CA5A, APP, MMP9, CA5B
solamargine	LTA, BCL2, CASP3, ERBB2, TNF, BCL2L1
solanidine	SIGMAR1, TBXAS1, CYP17A1, EBP, CYP19A1
solasodine	SIGMAR1
solavetivone	HINT2, GNAI1, DECR2, GNAI3, AASS, LTA4H, DECR1, GNAT2, HSDL2, APAF1, HSD17B14, GAD1, PECR, DHRS2, MVB12A, GNA13, DCPS, HINT1, DHRS4, GNAT1, DHRS1, GNAI2, BDH2, GNA12, GNAT3, GNA11, GNA15, GNAQ, GNA14, DHRS4L2
Soyasapogenol B	NR3C1, AR
Soyasaponin I	ST3GAL4, REN
stenophyllanin a	PRKCA
(6beta,24R)-6-Hydroxystigmast-4-en-3-one	C10orf90, KRT35, S100G
Stigmasteryl ferulate	XBP1
Suchilactone	ESR2, PIM1, NCOA1, CALM3, ADRB2, RXRA, DPP4, PTGS2, PPARG, AR, PTGS1, F7, PDE3A, ADRA1D, GSK3B, ESR1, CCNA2, CDK2, CHEK1, KCNH2, NOS2, SCN5A, MAPK14, PRSS1
Sym-homospermidine	CA14, CA2, CA7, CA9, CA1, CASP2, CA4, CA5A, CA5B
2-(3,4-dihydroxyphenyl)-5,6,7-trihydroxy-3-[(2S,5S,6R)-3,4,5-trihydroxy-6-(hydroxymethyl)oxan-2-yl]oxychromen-4-one	PTPN1, ACHE, CA12, PDE5A, MMP9, XDH, CA2, RPS6KA3, CA7, CA1, AURKB, CA4, PLAU
Tamoxifen	SIGMAR1, PSMB1, CYP1A1, PSMB2, PDE1B, PLD1, ABCG2, HTR6, EBP, PLIN1, PSMB5, CYP19A1, PLIN5, ESRRA, CYP3A4, ESRRG, CYP2A6, HNF4A, DHCR7, EBPL, GBA, KCNH2
Terfenadine	SIGMAR1, DRD4, HRH1, CHRM3, XBP1, SLC6A4, KCNH2, HTR2B, HTR2C, HTR6, CACNA1C, ADRA1A, CYP3A4
Tetradecamethylcycloheptasiloxane	NGDN
tetrahydroalstonine	ACHE, ESR2, PIM1, ZNF32, ADRB2, SLC6A4, ADRA2A, DPP4, PTGS2, DRD1, OPRM1, PPARG, AR, ADRA1B, PTGS1, ADRA1D, GSK3B, BCHE, CHRM1, ESR1, CDK2, ADRA2C, OPRD1, CHRM3, CHEK1, KCNH2, ADRA2B, CHRM4, NOS2, CHRM5, SCN5A, MAPK14, PRSS1
(6R*,8S*)-6,8-Tetratriacontanediol	CA2, CA1, CA4
Thymopentin	DPP9, DLG4, ITGB5, PCSK4, BACE1, SORT1, NPY2R, ADCYAP1, NTSR1, KISS1R, NPFFR2, BCL2L1, ITGAV, NPY1R, NTSR2, FURIN, CCKBR, C3AR1, NPFFR1, ITGA5, ADCYAP1R1, HIF1A, OPRM1, ITGB6, DPP8, CASP1, ITGB3, HLA-A, PLAU, ACE, RAD51, MAPK8, CDK2, RRM1, CHRNA10, OPRD1, OPRL1, MLN, OPRK1, CALCRL, PCSK5, PCSK6, CALCA, QRFPR, CD2, PCSK7, PRLR
Trimethylhydroquinone	ACHE, SLC6A3, LYZ, PTGS1, ADRB2, PTGS2, PRSS1
Trimethylamine	GNMT, ADH1B, GSTA1, GAMT, ARG1, ANXA3, GM2A, ADH1A, TPI1, ACAT2, PLA2G2E, ADH1C, PRSS3, BCHE, ALDH2
trans-2,4-Decadienal	CDK4, ACHE, GABRA1, CA2, RB1, CCND1, PRSS1, ADH1C, EIF6
trans-Sabinol	GNAS, GNAL
trans-alpha-Bergamotol	PTGIS, PTGER3, PTGER1
erythro-6,8-Triacontanediol	CA2, CA1, CA4
Tricosane-6,8-diol	CA2, CA1, CA4
Tridecanoic acid	PYGM, SLC2A6, ACOX2, MBOAT4, GNE, MSH6, MRPS7, SLC2A13, SOAT2, MRPL3, CYP4A22, TLR4, RPL3, SLC2A8, RIPK1, RPS11, PYGB, NDUFB10, PHGDH, NDUFS7, HSD17B14, PYGL, SLC2A12, ACOX3, VEZF1, CYP4A11, PRPF18, GLA, CDC73, LIAS, SULT1E1, ACOT9, NDUFB9, ALDH5A1, FAR1, TMEM53, MAP3K7, SLC2A10, RPL3L, NDUFB5, PLA2G1B, MXRA7, PLA2G2E, SOAT1, ACOX1, MSH3
Trimethylamine oxide	C2, HP, CORIN, TAAR5, SLC22A11, TXNDC8, AK2, PSIP1, CAT, SPR, TOMT, HGF, SLC22A2, CFTR, SLC22A9, ABCD1, AKR1C3, ALLC, SRSF1, TPSG1, DMGDH, SLC22A25, AKR1B10, ERO1B, KRT71, COMT, PRSS8, SPECC1, ALOX5, ST8SIA4, AKR1B15, NME8, GZMB, PRSS38, PRSS45P, EIF4E, IFITM3, HPN, TMPRSS5, FECH, F2, LIAS, PROC, ABCD3, GMDS, CTSG, PRSS33, PRSS58, EDF1, HPR, ALDH18A1, RAD23B, PRSS21, F10, ST14, CELA2B, PRSS55, LS…
8,10-Tritriacontanediol	CA2, CA1, CA4
Tropone	PRSS1
3-Undecanol	MOK
Uralene	CDK2, PPARG, ESR2, PIM1, AR, KDR, F7, PRSS1, NOS2, PTGS2, MAPK14, ESR1
Valerosidate	GPX4, KLF9, IGFBP1, MAFB
Vallesiachotamine	BCHE
Verbenone	CYP2C9, ACHE, MAPK9, PTAFR, HIF1A, MCL1
vitamin b1	TM4SF4, CWC27, RNF20, NARF, BCKDHB, CGNL1, ACO1, CAT, MYL10, STT3B, UCP3, HPX, GOT1, DBP, TSPAN3, DECR1, SIRT2, STK10, SLC25A5, KRT71, TEF, RNF10, AARS2, GAD1, CYP7A1, MYL2, ILVBL, TUBB4A, DLAT, LEPR, CLDN12, HSPE1, NR4A2, RAP1GDS1, MTG1, F2, NUP160, CDC5L, POGK, SLC28A3, TPK1, CDC6, SLC28A2, ALAS2, RNPEP, EIF2B4, PPIE, GNL1, FLNC, TUBA1A, SLX4, MYL12A, UCP2, CDK1, CRP, PUSL1, SLC20A1, MYL7, TUBA…
Warfarin Potassium	CYP2C9, ALB, NQO1
Warfarin Sodium	CYP2C9, ALB, NQO1
Yuanhuacine	BAX, BCL2L1, BCL2, CASP3
(R)-(-)-2-Hexanol	PRSS3, PRSS1, ADH1B, ADH1C
(3R)-hexan-3-ol	GABRA1, ADH1B, ADH1A, ADH1C, PRSS3, BCHE
(3S,8R,9R,10R,13R,14S,17R)-17-[(E,2R,5S)-5-ethyl-6-methylhept-3-en-2-yl]-10,13-dimethyl-2,3,4,7,8,9,11,12,14,15,16,17-dodecahydro-1H-cyclopenta[a]phenanthren-3-ol	NR3C2, PGR, AR, NR3C1, NCOA2, ESR1
Caryophyllenepoxid	ACHE, GABRA1, CHRM3, HSP90AA1, ADRA1B, CHRM2, DPP4, PTGS2, CHRM1
delta-Carotene	ADORA3, ADORA1, ADORA2A, COX10

## Sheet: Table S2B
Table S2B. Union of unique targets for Buyang Huanwu Decoction (BHD)
ADRB2
RXRA
ADRA1A
SLC6A4
MAOA
CHRM2
DPP4
SLC6A2
GABRA1
ADRA1B
MAOB
PDE3A
ADRA1D
CHRM1
IGHG1
CHRM3
SLC6A3
ADRB1
PRSS1
PA2G4
MYO1F
GGPS1
MYO1E
PDSS1
MYO1C
TKTL1
SPEN
A2M
SKI
FDPS
PDSS2
APRT
NR1H4
NR1I3
CDC25A
POLA1
NPC1L1
SHBG
CA2
HSD11B1
AR
NR5A1
CDC25B
CA1
CA4
RORA
GPBAR1
TBXA2R
PIWIL2
P4HTM
CYP4Z1
CYP4F22
MNT
CYP17A1
CYP2C8
CYP2U1
CYP2F1
CYP2S1
CDC25C
CYP4B1
CYP4A22
CYP4F3
ERI3
CYP2D6
MPRIP
CYP20A1
CYP26A1
CYP2C19
CYP2J2
CYP2W1
CYP1A2
CYP1A1
CYP26B1
CYP2C9
CYP2R1
CYP4A11
CYP46A1
CYP2A6
TRIOBP
CYP2A7
CYP4X1
CYP2C18
CYP2B6
CYP26C1
CYP21A2
CYP4V2
CYP4F2
CYP2A13
ERI2
ACHE
CHRNA2
SDR39U1
NA
KRAS
DHX9
GTF2IRD1
RNF130
ACO1
KPNA4
JPH3
XPNPEP2
SEC23IP
GOT1
TDRD9
MRO
PMPCB
MROH8
UQCRC1
FNBP1
UBA52
AOC3
PLA2G15
LONP2
TNNI3
RNF11
RNF181
DDHD1
MROH2B
RNF165
CCNY
EDF1
ACO2
RNF149
DDB1
XYLB
PON1
ALDH9A1
GSPT1
TUBA1A
F10
MYL12A
RNF44
GDAP2
TK1
CSTF2T
TUBA3C
SLC3A1
RPL4
ALDH16A1
NRAS
GMPS
AMY1A
PJA2
CHMP3
ALDH1L2
EIF2B2
RPL15
GOT2
ALDH1A2
TUBA3E
FUBP1
NOVA1
TUBA8
ZNRF3
GPT2
DHX30
AGFG2
CRISP1
ZSWIM2
LCAT
DERL3
MACROD1
AOC2
TUBA3D
UCHL1
NFYB
OPRL1
ALDH1A3
PARP9
SPDEF
AMY1B
SPCS3
ALDH8A1
RNF126
IREB2
DERL2
SOX11
GSPT2
TUBA4A
ALDH2
ALK
AMY1C
F9
NOVA2
RNF150
TUBA1C
RNF24
DDHD2
MROH7
TUBA1B
MACROD2
XPNPEP1
POLD3
MROH9
NCBP2
ALDH1A1
MYL9
CXCL16
HHEX
DERL1
RNF103
DHX36
LONP1
OPN1LW
PSMC5
RNF38
UBE2M
STAU1
CYP51A1
PJA1
HAL
FICD
RPL10L
YTHDC2
IDNK
EIF1AX
GPT
PARP14
CSTF2
BLOC1S2
AMY2B
PARP15
ALDH1B1
GPCPD1
SLC3A2
NCOA1
CYB5R4
CALM3
HPDL
CYB5R3
OXNAD1
RUSC1
MKS1
ACAT1
HPD
PTGS2
DOT1L
SLC29A3
CYB5R1
NCOA2
PFAS
DHDDS
ESR1
HMGCR
NUS1
KCNH2
NOS2
MVD
CAT
SLC9A6
MYLK3
ACTA1
QSOX2
AKR1B10
MLH3
PDP2
SH3YL1
TNFRSF10B
ACTRT2
PCBP1
CCL2
GANC
DYNC1H1
ISYNA1
DHX34
ADH4
PHLPP1
SLC47A1
FOLH1
PPP2R3A
APEX1
JMJD6
NFYA
MAPK1
HNF4G
MAPK12
ADCY10
MAPK7
TMPRSS11D
ACTL10
PNCK
ADH1B
TWF2
CMAS
CA5A
PPCDC
GLUL
BBOX1
MAEA
PSMC6
CHD5
MAPK15
TOP1MT
MAGEB2
ADH5
STK38
UNG
CREB5
SEL1L
ZKSCAN7
ATP9B
NPEPL1
CA13
PPM1D
TWF1
SEC62
NSDHL
MYLK4
STK17A
CNGB3
HBS1L
CDC73
MAPK13
ATP8A1
CAMKV
SRBD1
STK38L
ACTR1A
DLL4
CA12
TBX20
FBXO3
BOK
TUB
ACTR10
PCBP2
POLR1C
ENY2
CCDC88B
SLC15A5
ZWINT
LY6G5C
AGA
NSMCE2
IPO4
ADIPOR2
TFAP2A
DNAH3
BATF
DNAH10
STRADA
RPN1
CAPS2
PP2D1
KDSR
ADH7
CHIT1
HKDC1
TLE1
RABL6
DNAJC2
FBXL13
RINT1
PEX11G
RAB37
TLE6
KIN
MAST2
PGA5
FOSL1
AKR1B15
ULK1
ATP8A2
PGA4
HPN
DCLK1
PEX11B
POTEF
APCS
FNTB
CDC6
ALDH18A1
DHX40
NGLY1
LGALS4
TLE3
CRLS1
OXSR1
PPM1N
PPM1E
DHX8
AKR1E2
AGO3
DPYD
SCFD2
OAF
AGO1
SNAP29
MAPK6
ATF2
LATS2
CA7
DNAH9
MTNR1B
GSK3A
ADH6
UHMK1
ULK3
ACY1
MGARP
STK17B
ANGEL2
YME1L1
PMS2
SLC15A4
OPA3
OR10A4
SOS2
EIF2B1
NLRP6
MAPK3
DYNC2H1
MAST4
TBX3
EIF3I
PSKH1
TRIO
HSD3B1
DUSP6
NFYC
SLC9C1
ACTR1B
MOCOS
PTPRZ1
RPL35
CKAP5
DNAJA1
OBSCN
SNRPA
SEL1L3
ATP9A
AGO2
PCBP3
ADIPOR1
AKR1C2
PPP3R2
CSNK2A1
DNAH1
ACTRT3
ABHD14A-ACY1
QSOX1
AKR1D1
CAMK4
NEK2
DHX33
TMEM63C
SUPT6H
ADHFE1
ACTL8
ETF1
ILKAP
IDE
SKP1
CSNK2A2
TRIM65
GUSB
SDR42E1
SPEG
CENPF
ERMP1
AKR1C3
DECR1
NAALAD2
SERPINB9
GAD1
ACTL9
CA11
EBF2
FOS
EZH2
LANCL2
KDM1A
SET
EBF3
PRSS16
DHCR24
DNMT1
DUSP1
TM7SF2
TMEM63A
POTEE
MGAM
DNAJA4
PPTC7
DBT
CWH43
CAMK1G
PRDM10
MAST3
UBL3
TBX2
MAST1
BATF2
CHD7
DGAT2L6
AGO4
OVCA2
CA3
TBX1
BCO1
MED30
SNAI1
YKT6
GBE1
DNAH17
GNB3
RELA
DENR
DUSP5
HHAT
HNF4A
PGA3
BCO2
AKR1B1
NDUFV1
STK35
SLC9A9
KMO
CAMK1
PYROXD2
JDP2
DNAH5
POTEI
NAALADL2
CALM1
PSMD12
NAALADL1
ACTC1
DNAH8
PSKH2
KDM1B
PPM1A
FOSB
DNAAF2
ACOT9
TRIT1
RPE65
CA5B
DNAH7
GSR
ATF3
CES1
STK39
HK3
PPP2CB
TRA2B
SNAP25
PMS1
ADH1A
DPF2
CPQ
TOP1
DEGS1
RSPH4A
PPP2CA
EID3
SLC15A2
CA9
GPHN
MAPK4
PTPRG
SNRK
GRAMD1A
DNAJA2
NME8
STRADB
EZH1
TSPO2
PACRG
KTI12
GNB2
BATF3
NSMCE4A
GMCL1
SMARCAD1
SLC30A9
RETSAT
ZNF346
TFRC
PPM1F
ABI1
MAPK11
HK2
PLAA
GANAB
SLC15A3
SLK
DAPK2
DNHD1
AKR1C1
CA14
BAHD1
NUAK2
ACTL7A
CA8
COX10
GSK3B
POLR2C
XPR1
TMEM63B
LSM5
LSM4
ASXL1
TRIM25
TSTA3
ACTB
GCK
RAB26
KCTD9
ATP8B3
TRDMT1
GPR50
DUSP4
NCBP1
CUL1
IPP
MTNR1A
SNAP23
PEX11A
NAGS
ACTL7B
MLH1
CACUL1
PGAP2
PLA2G6
ACTBL2
PPM1B
HSD3B7
ACTRT1
PDPK1
LRP2BP
TBX10
CALM2
SAMM50
DNAH12
AGFG1
PDP1
ZDHHC18
POTEJ
PPM1L
SLC15A1
LAP3
ATF7-NPFF
GNB4
ABI3
ADI1
BCKDHA
WDFY2
ZWILCH
TAB1
SLC47A2
SMG5
NARS2
FOSL2
HPGDS
PPP2R3B
PPEF1
PTPN1
FNTA
PTPN2
PTPRC
LIG1
CTSD
ELANE
PTPRF
PPARG
PTPN6
USP7
F3
POLB
FABP3
FABP1
DUSP3
GAA
PLA2G1B
PTPN7
OPRK1
TYMS
SHB
PPT2
RDH14
HTR1E
TAAR5
GPR139
DHRS13
CCR2
DECR2
PTGER4
PTGER3
ACKR3
SSTR5
GPR83
HSD17B11
C2orf81
NTSR1
HSD17B8
DRD5
NPY1R
OPN3
BDKRB1
HTR1A
PTGER2
GPR37
SSTR4
AGTR2
GPR151
CNR2
PECR
DHRS2
GPR3
OPN4
CXCR4
CDC5L
CBR4
OPN1SW
DHRS7C
BDH2
OPN5
PTGDR
MYBL2
CBR1
CCL11
HTR2C
GPR65
HSD17B1
CCR5
RXFP3
DRD4
MLNR
TTF1
PTGIR
SRMS
GPR27
CBR3
NPFFR2
TAAR6
GPR52
GHSR
DHRSX
GALR3
HTR1B
ADRA2A
GPR45
HTR4
HERPUD1
REM1
SSTR1
EDNRA
PROKR2
BRS3
SSTR2
CCR3
RHO
HTR6
AVPR1B
PCYT1B
NPBWR1
GPR37L1
SLC16A6
GRPR
RDH13
ADRA2C
GPR148
HRH4
NMUR1
HTR2B
MC1R
PTGER1
GALR2
GPR142
GPR63
HRH3
GPR173
CCR4
TAAR8
MCHR2
NPY2R
TAAR2
ADRB3
PROKR1
KISS1R
RDH10
SDR16C5
GPR88
GCG
RXFP4
RRH
CCKBR
EDNRB
GPR78
DRD2
NMUR2
HSD17B14
CCKAR
OPRM1
GPR101
TAAR1
HTR7
GPR22
HPGD
MC5R
MC3R
GPR135
ADORA2A
PRLHR
DHRS7B
MC4R
OPRD1
MCHR1
PTGFR
QRFPR
FFAR4
GPR150
DHRS4L2
MYBL1
GPR85
UTS2R
RDH11
GPR39
HRH2
ADORA2B
HTR1F
GALR1
NPY4R
GPR62
HSDL2
NTSR2
CCR1
GPR26
CCR9
NPFFR1
OXTR
GPR119
GNRHR
OPN1MW2
NMBR
RGR
MC2R
DHRS4
AVPR1A
HSD17B13
DHRS1
DRD3
SNAPC4
PCYT1A
MYB
HTR5A
ABCC1
FGF18
SPAG9
USP48
MPG
PRDX1
ERCC2
KAT5
TXNRD2
OLR1
STAT5B
CAMKK2
NTHL1
XPA
HAUS1
NQO1
ABCF2
GDF15
TXNRD1
TRAPPC11
PTS
FEM1C
RASA1
ABCF3
GSTM1
STAT6
KIFAP3
STAT5A
USP40
GAS6
APOB
USP18
FGF3
BRIP1
CD22
GNE
HMOX1
PRDX3
CAMKK1
PRDX4
APOA1
PDGFB
EGF
CCNA1
NFE2L2
DCC
JUN
PRDX2
MUTYH
USP28
DPYS
EFTUD2
CNBD2
PPP6C
TESC
DPYSL4
CRMP1
PNPLA7
PES1
PRKAR2A
DPYSL2
UBA7
UBA6
RPL7
UBA1
PMM2
DPYSL5
PNPLA6
PMM1
EEF2
PRKAR2B
DPYSL3
TRPV1
TRPA1
TRPV3
TRPM8
NR3C1
TP53
GNRH1
ARF4
COX5A
SPR
C8G
CKMT1A
MTOR
SLC22A11
MBLAC2
TNFRSF10A
GPX4
GSTT2B
PDF
ZFAND6
CEBPD
AADACL4
COMT
ETHE1
CASP3
GSTA1
GLYR1
RALGAPA1
LEPR
LRTOMT
MEF2D
ERH
ZFAND3
SIRT1
ARG2
ZFAND4
TNF
EEF1E1
CRP
POR
CMPK2
MEF2C
EEF1G
CCT3
RPSA
PEPD
NDOR1
GPX7
TYR
TAS2R39
CTSA
GPX5
RALGAPA2
ENOX2
ALPI
AADACL3
TGFB1
SPICE1
PPIG
GPX3
CKM
CKB
NCEH1
CHEK1
MMP9
NOS3
TYW1
KMT2D
GPX2
SI
HAGH
MTRR
CSF2
IGFBP3
PLAT
SDHC
GSTA3
MMP2
PIGQ
CXCL8
KLF7
LACTB2
PTGS1
GPX6
ZFAND5
BCHE
DTYMK
AADAC
HIBADH
ODC1
ALPP
PNLIP
RXRG
MDH2
TNFRSF1A
BACE1
IL15
PNKD
AADACL2
CKMT1B
IGF1
SLCO2A1
TXN2
ALB
GSTA2
ABCG2
CTRL
GPX8
CYP3A4
GPX1
FASN
MEF2A
ALPL
SLC22A1
SLC22A3
NR3C2
SIGMAR1
CYP19A1
HSD17B3
P2RX3
XBP1
SRD5A2
GPR55
IGF1R
TNFRSF11B
PSMA8
DLG5
TRNT1
SEC61A1
VAT1L
RTN4IP1
USH1C
GRID2IP
POLR3A
YWHAG
VAT1
POLR1A
GRASP
SFN
TP53I3
YWHAE
LNX1
YWHAH
GRIP1
FRMPD2
PSMA7
CRYZL1
MECR
LHCGR
PARD3B
IL16
DRD1
HTR2A
ADRA2B
SCN5A
PSMB5
ABCB4
CAV1
PRKCA
RUNX1T1
ARC
FSHB
LHB
DPEP1
LYZ
RASGRF1
RAF1
HSPB1
ERBB2
HIF1A
DUOX2
NPS
GABRA2
IER5
GJA1
NPSR1
CRLF1
CHRNA4
ADIPOQ
ZFHX3
IL2
TFAM
ADORA3
ACACA
BIRC5
MYC
CFLAR
ESR2
PIM1
PSIP1
KLK2
MET
HSP90AB1
TAS2R31
CTDSP1
KDR
MAPK10
CRHBP
MCL1
CCNA2
CDK2
SLCO2B1
FGFR1
CYP1B1
MAPK14
NEK7
POLI
ACMSD
WDR1
ACSS1
POLH
ACSS2
GMFB
POLK
ACSS3
REV1
NEK6
GMFG
EIF4A2
EIF4A1
SNORA81
EIF4A3
SLC7A2
RHCE
C10orf90
S100G
SLC7A4
SLC7A14
SLC7A1
OR7D4
PKLR
MCCC1
PCCA
GRID1
COLQ
GCM2
LIG3
PKM
ETFDH
MCAT
SLC22A8
CISD1
KDM5C
VDR
SLC10A1
SLC22A6
GAS7
AASDH
COQ7
CHCHD5
FCHO2
PREP
TSPAN7
TSPAN6
HSD11B2
PRKG1
CORIN
TAS2R7
MYOG
DBH
GRM2
NANOG
CXCR2
ACOT7
GRIN2C
NPW
AAK1
ARHGEF12
KRT71
KCNB1
CHRNB3
RGS6
NMB
NTS
C3AR1
GNGT1
IMPAD1
APP
PRSS38
CNTF
XCR1
TMPRSS5
PDE5A
TIE1
SLC17A9
CRH
ENTPD2
RIMS1
SLC44A2
PROC
PRSS33
FCN2
CHRNA10
CREB1
SLC18A2
HCAR2
CELA2B
TMOD2
P2RY10
SLC17A6
PANK1
SELE
APOE
UNC13B
KCNJ8
PRSS12
SERHL2
NCF1
SERPINE1
TMOD1
CHRNE
UPRT
SAG
ROBO3
CXCL10
OXCT2
EGR1
CXCL12
CES3
CHRNA7
KLK7
PTPN18
KLK10
PAK1
SLC44A3
MASP2
GLB1
KCNJ4
AZU1
CCR7
NALCN
INSRR
GAK
UTS2
ERBB3
S1PR2
PRTN3
CXCR1
TBL2
RGS1
GFOD2
OXCT1
FUCA2
KLK8
PROK2
PRKACB
PRSS54
C1RL
CXCL9
BMP6
LMOD2
RGS18
IER3
PMPCA
MYF6
HTR3D
C5
MYLK
HCRT
CAV3
PLG
RAB27B
UQCRC2
INA
PLCB2
CXCL6
ROBO1
OXER1
SCN4A
TACR3
TWIST1
HABP2
CCL20
TAS2R1
VAMP2
RGS20
CTRC
KLK12
TALDO1
HRH1
TAS2R8
P2RY13
CHRM4
SYT1
F2RL1
DHDH
GFRA2
CELA1
PTGIS
ATP12A
TMPRSS13
CHRNA3
NSF
RAB12
ACLY
HTR3A
HTR3C
TAS2R40
NTRK1
PCSK1
KRT74
KRT5
PAWR
KLKB1
F2RL3
P2RY14
TRH
SLIT2
MASP1
MYO5C
SELP
RPL8
PRKAG2
ARHGEF25
ADCY5
NLGN3
OXGR1
AQP5
NTN1
PRKG2
VAPA
CLCN6
GRIA4
IRS1
TMPRSS12
CRAT
CALB1
GZMK
SLC44A5
HP
SV2A
TMOD3
GPR18
PTPN23
NRG2
CHRNG
CORT
PPP1R14A
FUCA1
AIM2
GLRA1
CXCL1
TRPC5
ACVR1B
KCNJ2
TAS2R3
PCK1
PPCS
F2
RGS10
SOCS3
CCL19
LMOD1
ACVR1
STXBP5
TRPM5
DALRD3
RAB15
GATA4
UNC5A
RGS7
PRSS55
GFOD1
TAS2R46
TAS2R42
CELA3A
GLRB
SORT1
TPM3
TAS2R10
CHRFAM7A
KLK1
REG1A
CHRNA6
TMPRSS11A
TRPC7
GC
CES5A
MRPL1
CTSF
GNRH2
RGS7BP
TPR
DMD
GAST
CALB2
HDC
KCNJ9
PLCG1
ROBO2
UCKL1
CDK5R1
KLK13
GNA15
RGS4
ERBB4
NOX4
EDN1
ATP2A3
SLC44A1
PCSK2
CELA2A
RAB40B
ADCY6
CSF1
CACNA1C
SLC17A8
OXT
IL1B
SLURP1
GRK5
HBEGF
TMPRSS11B
ETV4
TAS2R13
KALRN
CALD1
CDS2
ZNF281
RAB3A
MTRNR2L12
TPSD1
GNG2
KCNA3
ADCY8
KCNJ11
KCNJ15
ATP4A
SOD1
CXCL5
PRSS48
VIP
PLCB1
CHAT
BMP7
BMP2K
MEN1
ANO6
ACR
DCTN2
RAPH1
GPR132
KLK15
CAMLG
PENK
LPAR5
GNB5
HOXD1
HSPB3
ACVR1C
TMPRSS15
RGS2
EDN3
MST1R
SLC44A4
LPL
CELA3B
GZMA
GPR4
RAB10
VWF
PVALB
HSP90AA1
APOD
PANK3
TMPRSS3
RGS11
KCNQ2
FPR3
TPSAB1
GRM5
C3
ADCY1
GRM8
CDK5
KLK4
GNAT3
PIK3CA
CLCN7
ABL2
CASP8
C2
MUSK
EDN2
RAB6A
HGF
LMNA
TG
CXCR3
AVP
TNFRSF1B
NEXN
CES4A
C5AR1
GZMB
SUCLG2
CYSLTR2
BLOC1S1
F2RL2
ADCY2
S1PR5
DGKQ
DVL1
IMPDH1
GRM3
GRB10
TAS2R16
SST
DSG3
FFAR3
KCNA4
PANK4
PNOC
GNA11
CXCL11
RAB11A
MAPT
GNA14
PLAU
RAB40AL
ETV5
STXBP3
PRSS22
CPLX1
KISS1
S100B
GABRR2
CYBB
GRID2
KCNQ3
SLC17A7
FN1
FUT1
SCT
NRG3
SLC18A3
F2R
NTRK2
GRP
LPA
SERPINB5
TAS2R14
P2RX1
NMU
HTR3B
POLR3B
CACNG2
TACR2
CCL25
SUCNR1
RAC3
RHOA
TAS2R5
GABRR1
KCNJ3
GRIK1
CMA1
UTS2B
CCL27
BMP5
KCNJ10
TNFRSF4
HCAR3
RAB8B
SERPINB1
MST1
TAS2R30
VPS13A
CFI
PSEN1
PROK1
PRSS27
RAC1
NGF
S1PR4
CEL
PTPN22
CCL28
CASR
TRPC3
CXCL2
ADAMTS2
F12
GALP
SLIT1
UNC5B
PPBP
TGFBR1
IL4
BDNF
TAS2R19
F7
LTK
SNCA
NEFH
SLC1A3
AGT
CRHR1
CXCR5
GNAI2
CHRNA5
P2RY2
EGFR
GPR68
TAC1
ARHGAP9
GZMH
CFD
IGDCC3
GZMM
PRSS53
NRG4
GPRC6A
PTPN12
P2RY12
KCNA1
RGS14
S1PR1
CDS1
TACR1
FFAR1
CELF3
GCGR
VCAM1
PTPN5
NPB
GRIN1
APBB1IP
GP2
TMOD4
CCR8
WNT6
RAB13
CCR10
GNAI3
CCL21
PYY
CTSW
TPSG1
PRSS8
TAS2R43
RPS4X
CD4
GABBR2
RAB28
GIP
P2RX2
FGF2
IMPDH2
AGRN
ADCY4
PRSS58
CTSG
AIRE
PANK2
CHRNA1
HPR
TAS2R38
GRIK2
SMAD9
CXCL3
CHRNA9
PRSS21
ST14
GNAQ
GDNF
NPFF
IL10
CSN3
IL13
CHRNB4
NMS
KLK3
FOXJ1
CTRB2
F11
TNFRSF25
TAS2R9
GRM7
RPA3
GHRL
GAPDH
MRPL2
TPM4
ITPR3
CHDH
CES2
CTRB1
KCNN4
AZIN2
CHRND
PTGDR2
GUCY2C
CHRD
ZNF148
TMPRSS2
KCNJ13
RYR2
GCLC
ACVRL1
TFG
ENG
ACE
TAS2R60
SLC1A2
TIMP1
DOK7
RGS9BP
UNC5C
KLK5
RAPSN
SCN1A
PRKCG
KLK11
DCSTAMP
SOCS5
GNAI1
IYD
GRM6
CTNNB1
CHGB
TH
MAP3K5
MBTPS2
SRI
REN
BSX
PTPRR
SLC32A1
NPR1
PDXP
XDH
SLC5A7
SYP
PRKAG1
CHRNB1
PRSS3
RASEF
PAX5
SYN1
PPP1R9A
KCNJ1
IL5
OAT
STXBP1
ADCY3
CPN1
CYBA
LEP
CTSO
CHRM5
RAB8A
ADCY9
IRX6
CHRNB2
PDHB
LMOD3
CD40LG
TRPC6
ICAM1
PMCH
TMPRSS11E
XCL1
GCA
UNC80
TAS2R4
TLR4
RARS2
P2RY4
CFB
GAL
LASP1
CXCL13
UNC5D
NLGN2
MARS2
HEBP1
TAS2R20
APLP1
GABRG2
P2RY1
TAS2R50
PRICKLE1
KCNQ5
IL1A
XCL2
MLN
TMPRSS9
PHOSPHO1
KNG1
NOX1
ANXA1
HDAC2
ALOX5
PTGES
ALOX15
NR1I2
NR1H3
NPPB
PTPN11
PGR
IGHG2
LSS
HOXA10
PRKCH
CDK4
CD36
CDKN1B
RB1
CCND1
RARG
RXRB
PIN1
RARA
RORB
RARB
CACNA1G
ADH1C
ITGA9
ACPP
NT5C1A
TRIM33
WDR76
NT5E
ATP5MF-PTCD1
TRAP1
SLC22A5
PAPOLG
TBC1D5
NT5C3B
TMTC2
MTMR7
HMMR
SCO1
PSMD11
DDX60L
AHCY
ITGA6
PYGM
CUTA
MAP3K11
SOX4
PSMA3
DTD1
MTMR9
MTMR10
TMTC4
C8A
CDK20
FTO
ADK
MTMR1
RNF141
ADA
LMLN
DGUOK
CDK7
AGMAT
MTMR2
RAD51D
ITGA5
PSMD14
MTMR6
CCL17
MTMR12
TRAIP
NT5M
POLG
ATP7B
SKIV2L
MORF4L1
MOK
APEX2
MTMR8
N4BP2L2
LSM1
PGM3
RWDD2A
ENDOV
CBX3
PGM1
TNC
TDO2
RWDD2B
MKRN1
DCXR
PGM5
MAP3K9
ALLC
XRCC2
CDA
SLC28A2
MTMR11
HPRT1
MKRN3
PM20D1
N4BP2
ATP7A
MTM1
DDX21
DCK
PNKP
ADAT2
RFC5
APAF1
PEX6
MTR
ITGA2B
IFT46
SCCPDH
ITGA8
PYGL
ABCC4
RAD51
TKTL2
N4BP2L1
MAP3K10
PGM2L1
ESD
BPTF
TADA1
PIPOX
GGT2
DMC1
NT5C
HECTD1
AK9
DTD2
NT5C2
PNP
IFT122
MTAP
PYGB
RAD51B
NEK10
IFT80
PRTFDC1
DDX60
AGPS
NT5C1B-RDH14
PGM2
SLC22A4
IDO1
LCTL
SMARCA5
AHR
NUDT9
LCT
LGALS7
LGALS2
KRTAP5-2
GNPDA1
NCAN
ABO
AMY2A
LGALS3
HK1
MB
SFTPD
KRTAP5-3
AURKB
IFNB1
GLT6D1
SIGLEC1
MBL2
GLTP
SLC5A2
NOG
STEAP4
STEAP3
MMAA
LTA4H
ALOX15B
ALOX12
GRIA2
SCN10A
HPS5
KCNH1
UGT1A1
RBL2
[truncated: 6,757 more rows]

## Sheet: Table S2C
Table S2C. Union of unique targets for Guizhi Shaoyao Zhimu Decoction (GSZD)
A2M
AADAC
AANAT
ABL1
ABL2
ABR
ACAA1
ACACA
ACACB
ACHE
ACLY
ACO1
ACR
ACO2
ACOX1
ACP1
ACP2
ACPP
ACTA1
ACTA2
ACTB
ACTC1
ACTN4
ACTL6A
ACTN1
ACY1
ACYP1
ACYP2
ADAM10
ADCY1
ADCY2
ADCY3
ADCY5
ADCY6
ADCY8
ADCY9
ADD1
ADD2
ADD3
ADH1A
ADH1B
ADH1C
ADH4
ADH5
ADH6
ADH7
ADK
ADORA2A
ADORA2B
ADORA3
PARP1
ADRA1D
ADRA1B
ADRA1A
ADRA2A
ADRA2C
ADRB1
ADRB2
ADRB3
CRISP1
AFM
AFP
ACAN
AGL
AGRP
AGT
AGTR1
AGTR2
AGXT
NR0B1
AHR
AIF1
ALAS2
ALB
ABCD1
ALDH1A1
ALDH2
ALDH1B1
ALDH1A3
ALDH3B2
ALDH9A1
ALDH3A2
ABCD2
ALDOB
ALDOC
AKR1B1
ALK
ALOX12
ALOX5
ALPI
ALPL
ALPP
AMFR
AMPD2
AMY1A
AMY1B
AMY1C
AMY2B
ANG
ANK1
ANK2
ANK3
ANPEP
SLC25A6
ANXA1
ANXA2
ANXA5
ANXA6
APAF1
APCS
APEX1
BIRC3
BIRC5
APOB
AQP8
APOE
APP
APRT
KLK3
FAS
AQP1
AQP2
AQP3
AQP4
AQP7
AR
ABCC6
ARG2
RHOB
RHOC
ARL1
ASCL1
ASCL2
ASMT
ASNS
ASPA
SERPINC1
ATF3
ATM
RERE
ATP1A1
ATP1A2
ATP12A
ATP1A4
ATP1B3
ATP2A1
ATP2A2
ATP2A3
ATP4A
ALDH7A1
ATP6V1A
ATP6V1B2
ATP6V0C
ATP6V1E1
ATP6V0A1
ATP7A
ATP7B
ATR
ATRX
AUH
AVP
AVPR1A
AVPR1B
AXL
AZU1
B2M
BAAT
BARD1
BAX
BCAT2
BCHE
BCKDHA
CCND1
BCL2
BCL2A1
BCL2L1
BCL3
BCL5
BCL6
OPN1SW
BDKRB1
BDNF
CFB
BGLAP
BHMT
BLK
BLM
BMP2
BNIP3L
FOXL2
BRCA1
BRCA2
ZFP36L2
BRS3
BSG
KLF9
KLF5
BTG1
BUB1B
TSPO
C2
C3
C4A
C4B
C4BPA
C5
C8A
FMNL1
CA1
CA2
CA3
CA4
CA5A
CA7
CA9
CA12
CACNA1A
CAD
CALB1
CALB2
S100G
CALM1
CALM2
CALM3
CALML3
CALR
CAMK4
CAMK2D
CANX
CASP3
CASP6
CASP8
CASP9
CASP10
CASR
CAT
CAV1
RUNX2
RUNX1
CBR1
CBR3
CCIN
CCKAR
CCKBR
CCNA2
CCNB1
CCNE1
CCNF
CCNG1
CCNT2
CD1A
CD1B
CD1D
CD2
CD3D
CD3E
CD247
CD4
CD5
CD7
CD14
CD19
CD28
CD86
CD34
SCARB1
SCARB2
CD38
ENTPD1
ENTPD2
ENTPD6
ENTPD3
ENTPD5
CD40LG
CD44
CD59
CD68
CD69
CD79A
CD81
CDA
CDK1
LRBA
CDC6
CDC25A
CDC25B
CDH1
CDH2
CDK2
CDK4
CDK6
CDKN2B
CDKN2C
CDKN3
CDX2
CDX4
CEBPA
CEBPD
CEBPG
CEL
CENPA
CES1
CETN1
CETN2
CTSC
CFTR
CHD3
CHEK1
CHI3L1
CHIT1
CHRM1
CHRM2
CHRM3
CHRM4
CHRM5
CHRNA2
CHRNA3
CHRNA4
CHRNA7
CHRNB2
CHRNB4
CKB
CISH
CKM
CKMT1B
CLU
CLK1
CLK3
CLTC
CMA1
CCR1
CCR3
CCR4
CCR5
ABCC2
CNP
CNR2
CNTF
COL2A1
COL4A1
COL4A2
COMT
COPB1
KLF6
MAP3K8
COX10
COX15
CP
CPA1
CPA2
CPA3
CPB2
CPOX
CPS1
CPT2
CRAT
CREB1
CREBBP
CREM
CRH
CRHR1
CRK
CRMP1
CRP
CRY1
CRYGA
CRYGB
CRYGC
CRYGD
CRYZ
CS
MAPK14
CSF1
CSF1R
CSF2
CSF2RB
CSK
CSN1S1
CSNK1D
CSNK1E
CSNK2A1
CSNK2A2
VCAN
CST3
CST4
CTBP1
CTH
CTLA4
CTNNA1
CTNNB1
CTRB1
CTRL
CTSD
CTSE
CTSG
CTSK
CTSL
CTSO
CTSS
CTSW
CUX1
CYB5A
CYC1
CYP1A1
CYP1A2
CYP1B1
CYP2A6
CYP2A7
CYP2A13
CYP2B6
CYP2C19
CYP2C8
CYP2C9
CYP2C18
CYP2D6
CYP2E1
CYP2F1
CYP2J2
CYP3A4
CYP3A5
CYP4A11
CYP4B1
CYP11A1
CYP17A1
CYP19A1
CYP21A2
CYP26A1
CYP27A1
DAO
DBH
DBI
DBT
ECI1
DCK
DCN
ACE
AKR1C1
AKR1C2
GADD45A
DHX8
DHX9
DHX15
DECR1
DEFB1
CFD
DGUOK
DHFR
DHODH
CYB5R3
NQO1
DIO1
DLAT
DLG1
DLG2
DLG3
DLST
DMD
DNAH8
DNASE2
DYNC1H1
DNMT1
TRDMT1
DNMT3A
DNMT3B
DNTT
DPEP1
DPP4
DPYD
DPYS
DPYSL2
DPYSL3
SLC26A3
DRD1
DRD2
DRD3
DRD4
DRD5
ARID3A
DTYMK
DUSP1
DUSP2
DUSP3
DUSP4
DUSP5
DUSP6
DUSP7
DUSP9
DUT
E2F6
E4F1
ECHS1
ECM1
EDN1
EDN2
EDN3
EDNRA
EDNRB
EEF1A2
EEF1G
EEF2
EGF
EGFR
EGR1
EGR2
EGR3
EGR4
EHHADH
EIF1AX
EIF2B1
EPHA2
EIF4A1
EIF4A2
EIF4E
CELA1
ELANE
SERPINB1
ELAVL1
EN1
ENO1
ENO3
ENPEP
EP300
STOM
EPHA1
EPHA3
EPHA4
EPHA7
EPHA8
EPHB1
EPHB2
EPHB3
EPHB4
EPHX1
EPHX2
STX2
EPO
EPRS
NR2F6
ERBB2
ERBB3
ERBB4
ERCC2
ERCC5
ERF
ERH
ERN1
FBL
ESD
ESR1
ESR2
ETF1
ETFB
ETS2
MECOM
EVI2A
EVPL
EXT1
EXT2
F2
F2R
F2RL1
F2RL2
F3
F5
F7
F9
F10
F11
F12
F13A1
FAAH
FABP4
FABP1
FABP3
FANCA
FANCC
FANCD2
ACSL3
ACSL4
FANCB
FANCG
FARSA
FASN
FCN2
FDFT1
FDPS
FECH
FEN1
GPC4
FES
FGF2
FGF6
FGF7
FGF10
FGFR1
FGFR3
GPC5
FGFR2
FGFR4
FKBP5
FOXG1
FOXF1
FOXF2
FOXC1
FOXD4
FOXI1
FOXL1
FOXE3
FOXJ1
FOXC2
FOXE1
FOXM1
FOXD2
FOXS1
FOXO1
FLNA
FLNB
FLT1
FLT3
FLT4
FMO2
FMO3
FMO4
FMO5
FN1
FNTA
FNTB
FOS
FOSB
FPR1
FXN
MTOR
FRZB
NR5A2
FTH1
FTL
ADAM2
NR5A1
GAST
FUS
FYN
IFI6
G6PD
XRCC6
GAA
GABPB1
GABRA1
GABRA2
GABRA3
GABRA4
GABRA5
GABRA6
GABRE
GABRG1
GABRG2
GABRG3
GAD1
GAK
B4GALNT1
GALK2
GALR1
GANC
GAPDH
GATA1
GATA2
GATA3
GATA4
GATA6
GBA
GBE1
GCG
GCGR
GCK
KAT2A
NR6A1
GCSH
GFER
GFI1
GGCX
B4GALT1
GHSR
GLA
GPC3
GLB1
GCLC
GCLM
GLDC
GLI1
GLI3
GLI4
GLO1
GLS
GLUD1
GLUL
GM2A
GML
GMPR
GNA11
GNA12
GNA15
GNAI1
GNAI2
GNAI3
GNAQ
GNAT1
GNAT2
GNAZ
GNG11
GNL1
GNRH1
GNRH2
GNRHR
GOT1
GOT2
GP1BA
GP1BB
GP9
GPC1
GPD1
GPD2
GPI
GPR3
GPR4
XCR1
NPBWR1
PRLHR
UTS2R
GPR18
GPR22
MCHR1
GPR26
GPR27
GPR37
MLNR
GPR39
FFAR1
FFAR3
GRK5
GPT
GPX1
GPX2
GPX3
GPX4
GPX5
GPX7
GRIA4
GRIK1
GRIK2
GRIK3
GRIK5
NR3C1
GRM2
GRM5
CXCL1
GRP
PDIA3
GRPR
GSK3A
GSK3B
GSR
GSS
GSTA1
GSTA2
GSTA3
GSTA4
GSTM1
GSTM3
GSTP1
GSTT1
GSTZ1
GTF3A
BRF1
GTF3C2
GUCA1B
GUCY2C
GUCY2F
GUK1
GUSB
GYPA
GYPB
GYPE
GYS1
GYS2
GZMH
GUCY2D
GZMA
GZMB
GZMK
GZMM
HABP2
HAGH
HADHA
HAL
HAS1
HBA1
HBA2
HBM
HBB
HBD
HBG1
HBQ1
HBZ
HCRT
HDAC1
HDAC2
HDC
HEXA
HEXB
CFH
HGD
HGF
HHEX
HIC1
HIF1A
HINT1
HIVEP1
HIVEP2
HK2
HK3
ZBTB48
HLA-B
HLA-C
HLA-DOA
HLA-DOB
HLA-DQA1
HLA-DRA
HMBS
HMGCL
HMGCR
HMGCS1
HMGCS2
HMOX1
FOXA1
FOXA3
HNF4A
ONECUT1
HNRNPU
HPCA
HP
HPD
HPGD
HPN
HPR
HPRT1
HPX
HRH1
HRH2
PRMT1
HSD3B1
HSD3B2
HSD11B1
HSD11B2
HSD17B1
HSD17B3
HSF1
HSF2
HSF4
HSPA4
HSPA5
HSPA8
HSP90AA1
HSPE1
DNAJB1
HSPG2
NDST1
FOXN2
HTR1A
HTR1B
HTR1E
HTR1F
HTR2A
HTR2B
HTR2C
HTR3A
HTR4
HTR5A
HTR6
HTR7
TNC
HYAL1
ICAM1
ID1
ID2
IDE
IDH3A
IDH3B
IDH3G
IDI1
CFI
SP110
IFIT2
IFIT1
IFIT3
IFNA2
IFNA4
IFNA6
IFNA7
IFNA8
IFNA10
IFNA14
IFNA17
IFNA21
IFNG
IFNGR1
IFNGR2
IGF1
IGF1R
IGFBP3
RBPJ
IHH
IL1A
IL1B
IL2
IL2RB
IL2RG
IL4
IL4R
IL6
IL6R
IL7R
CXCL8
IL10
IL10RA
IL11RA
IL13
IL15
IL16
IL17A
IL18
FOXK2
IMPA1
IMPA2
IMPDH1
IMPDH2
ING2
INPP1
INS
INPP5B
INPPL1
INSR
INSRR
IPP
IRAK1
IRAK2
IRS1
ISG20
ISL1
ITGA2
ITGA2B
ITGA5
ITGAM
ITGB2
EIF6
ITGB5
ITGB6
ITK
STT3A
JAK1
JAK2
JAK3
JUN
JUNB
JUND
KCNA2
KCNA3
KCNA4
KCNA6
KCNH1
KCNH2
KCNJ5
KCNK1
KCNMA1
KDR
KIF5B
KISS1
KIT
KLK1
KLK2
KLKB1
KLRB1
KNG1
KIF11
KPNA1
KRAS
LAMP1
RPSA
LASP1
LBP
LCAT
LCK
LCN1
LCT
LDHA
LEP
LEPR
LGALS1
LGALS3
LGALS4
LGALS8
LGALS9
LIF
LIG1
LIG3
ABLIM1
LIMK1
LIMK2
LIPA
LIPE
LMNA
LNPEP
LOX
LPA
LPL
LTA4H
CYP4F3
LTF
LYN
LYZ
TACSTD2
EPCAM
M6PR
MXD1
SMAD3
MAF
MAFG
MAG
MAN1A1
MANBA
MAOA
MAOB
MAP4
MAPT
MAT2A
MATK
MAZ
MC1R
MC2R
MC3R
MC4R
MC5R
MCL1
SMCP
DNAJB9
MDH1
MDH2
ME1
ME2
MECP2
MEF2A
MEF2C
MEF2D
MEFV
MEIS1
MAP3K5
RAB8A
MEOX2
MEP1B
MEST
MET
MFAP1
KITLG
MGP
MID1
MIF
MIPEP
MITF
MKI67
MLH1
MAP3K9
MAP3K10
MLN
MAP3K11
KMT2A
FOXO4
NR3C2
MMP1
MMP2
MMP3
MMP7
MMP8
MMP9
MMP12
MMP13
MMP14
MOCS1
MOS
MPI
MPL
MPO
MPP1
MPP3
ABCC1
MSRA
MST1
MST1R
MT1G
MT1M
MT1X
MT2A
MTAP
MTF1
NUDT1
MYO1F
MTR
MTRR
MUSK
MUTYH
MVD
MX1
MX2
MYB
MYBL1
MYBL2
MYH1
MYH2
MYH4
MYH7
MYH8
MYH9
MYH11
MYL1
MYL2
MYL4
MYL5
MYO1C
MYO1D
MYO1E
MYO5A
MYO5B
MYO6
MYO7A
MYO9A
MYO10
NAB1
NAB2
NAGA
NAP1L2
NCF2
NDUFA9
NDUFAB1
RPL10A
NEDD9
NEFM
NEK1
NEK2
NF1
NFATC1
NFIA
NFE2L2
NFIB
NFIX
NFKB1
NFKB2
NFKBIA
NFKBIB
NFKBIE
TONSL
NFYA
NFYB
NFYC
NGF
NIT1
NKTR
NMB
NMBR
NME2
NOS2
NOS3
CNOT2
NOTCH1
NPY
NOTCH2
NOTCH3
NOTCH4
PNP
NPC1
NPPB
NPR1
NPR2
NPR3
NPY1R
NPY2R
NRAS
NRTN
NT5E
NTHL1
NTRK1
ROR1
NTS
NTSR1
NR4A2
OAT
OCA2
OCM2
ODC1
OGDH
OGG1
OPRD1
OPRK1
OPRL1
OPRM1
ORC2
ORM2
OSBP
OTC
OVGP1
OXT
OXTR
P2RX3
P2RX4
P2RY1
P2RY2
P4HA1
P4HB
PA2G4
PEBP1
PAFAH1B1
PAFAH1B2
PAFAH2
PRDX1
PAH
SERPINE1
PAM
CNTN3
PARN
PAX1
PAX9
PCBP1
PCBP2
PCCB
SERPINA5
PCK1
PCK2
PCSK1
PCSK5
PCSK2
PDE4A
PDGFRA
PDGFRB
PDHA1
PDHB
PDK2
PDK3
PDK4
ENPP2
ENPP3
PEG3
PEPD
PF4
PFAS
PFKFB1
PFKFB2
PFKFB4
PFKL
PFKM
PFKP
PFN1
PFN2
PGA5
PGC
PGD
PGK1
PGR
ABCB1
ABCB4
SLC25A3
PHKA2
SERPINB5
SERPINE2
SERPINB9
SERPINB13
PIGA
PIGH
PIK3CA
PIM1
PIK3CG
PIK3R1
PIN1
PIN4
PKLR
PKM
PLA2G1B
PLA2G4A
PLA2G5
PLAG1
PLAGL2
PLAT
PLAU
PLCB2
PLCD1
PLCL1
PLG
PLK1
PMAIP1
PMCH
PML
PMM1
PMM2
EXOSC10
PNLIP
UBL3
POLA1
POLB
POLD1
POLE
POLG
POLH
POLR2B
POLR2C
POLR2D
POLR2F
POLR2G
POLR2I
POLR2J
POLR2K
POLR2L
POMC
PON1
PON2
PON3
POR
PPARD
PPARG
PPEF2
PPBP
PPEF1
CTSA
PPIA
PPID
PPM1A
PPM1B
PPOX
PPP1CA
PPP1CB
PPP2CA
PPP2CB
PPP2R1A
PPP2R1B
PPP3CA
PPP4C
PPP3CB
PPP3R1
PPP3R2
PPP5C
PPP6C
PPT1
NPY4R
PRCP
PREP
SRGN
PRKAA1
PRKAA2
PRKACA
PRKAG1
PRKAR2A
PRKAR2B
PRKCA
PRKCD
PRKCG
PRKCH
PRKDC
PRKG1
MAPK1
MAPK3
MAPK10
MAP2K1
MAP2K2
MAP2K5
EIF2AK2
PRKX
PRKY
PROC
PRODH
PROS1
PRSS1
PRSS3
MASP1
RELN
KLK7
TMPRSS15
PRSS8
KLK10
PRTN3
PSEN1
PSKH1
PSMB4
PYY
PSMD10
PSMD11
PSMD12
PTCH1
PTEN
PTGDR
PTGER1
PTGER2
PTGER3
PTGER4
PTGFR
PTGIR
PTH
PTGS1
PTGS2
PTPN1
PTPN2
PTPN3
PTPN7
PTPRB
PTPRC
PTPRE
PTPRF
PTPRG
PTPRJ
PTPRK
PTS
PURB
PVALB
PVR
ABCD3
ABCD4
PXMP2
ALDH18A1
PYGB
PYGL
PYGM
RAB1A
RAC1
RAC3
RAD23A
RAD23B
RAD51
RAD51C
RAD51B
RAD51D
RAD52
RAF1
RANBP2
RANGAP1
RARA
RARB
RB1
RBBP4
RBBP7
RBL2
RBP2
OPN1LW
RCVRN
REL
RELA
RELB
REN
REST
RET
REV3L
RFC2
RFC3
RFC5
RFPL1
RGR
RGS1
RGS2
RGS4
RGS7
RGS10
RGS12
RGS16
RHAG
RHEB
RHO
RING1
RLBP1
RLF
RNASE2
RNASE3
RNASEL
RNF2
RNPEP
RNR1
ROBO1
RORA
RPA1
RPL3
RPL3L
RPL4
RPL5
RPL7
RPL7A
RPL8
RPL11
RPL12
RPL15
RPL18
RPL18A
RPL19
RPL21
RPL23A
RPL24
RPL27A
RPL31
RPL36AL
RPL37A
RPL39
RPL36A
RPS3A
RPS4X
RPS6KB1
RPS12
RPS20
RPS21
RPS27A
RREB1
RRM1
RRM2
RXRA
RXRG
S100A10
S100B
S100P
SAG
ACSM3
SAT1
SATB1
SC5D
SERPINB3
SERPINB4
SCD
SCN4B
SCN5A
SCN8A
SCO1
CCL2
CCL5
CCL7
XCL1
SDC2
SDC4
SDCBP
CXCL12
SDHA
SDHB
SDHC
SEC14L1
SEL1L
SELE
SELP
SEMA3F
SET
SFTPC
SFTPD
SCG5
SH3BGR
SH3BGRL
SHBG
SHH
SHMT1
SHMT2
SI
ST3GAL1
SKP1
SLC2A1
SLC2A2
SLC2A3
SLC2A4
SLC2A5
SLC3A1
SLC3A2
SLC4A1
SLC5A1
SLC5A4
SLC5A5
SLC6A1
SLC6A2
SLC6A3
SLC6A4
SLC6A7
SLC6A8
SLC6A9
SLC6A11
SLC6A13
SLC7A1
SLC7A2
SLC7A4
SLC9A1
SLC9A2
SLC9A3
SLC9A5
SLC10A1
SLC10A2
SLC15A1
SLC15A2
SLCO2A1
SLCO1A2
SLC22A1
SLC22A3
SLC22A2
SLC22A4
SLC22A5
SMARCA2
SMPD2
SMS
SNCA
SNRNP70
SNRPA
SNRPB
SNRPD1
SNRPD2
SNRPD3
SNRPE
SNRPF
SNX2
SOAT1
SOD1
SOD3
SORD
SORL1
SOX2
SOX9
SP1
SP2
SP3
SP4
SP100
UAP1
SPAG4
SPAM1
SPARC
SPP1
SPTBN1
SQLE
SRD5A1
SRD5A2
AKR1D1
SREBF1
SRF
SRM
SRMS
SRP54
SRPK1
SRPK2
TRIM21
SST
SSTR1
SSTR2
SSTR4
SSTR5
ST14
STAT1
STAT3
STAT4
STATH
STAU1
NEK4
AURKA
CDKL5
STK10
STK11
STX1A
STX3
STYX
SULT1A1
SUPT6H
SURF4
XCL2
SYP
SYT1
TAC1
TACR2
TACR1
TACR3
TAF2
TAF5
MAP3K7
TALDO1
TAP1
TAP2
TARBP1
TARBP2
TAT
TBXA2R
TCEA1
TCEA2
TCEA3
TCF7
ZNF354A
MLX
TDG
PRDX2
TEC
TEK
TEP1
TERT
TESK1
TF
NR2F1
NR2F2
TFF1
TFF2
TFF3
TFPI
TFRC
TG
TGFB1
TGFBI
TGFBR1
TGM4
TGFBR3
TH
THOP1
THRA
KLF10
TIAL1
TIE1
TIMP1
TIMP2
TJP1
TLR1
TLR2
TLR4
GPR137B
TMPRSS2
TNF
TNNC2
TNFAIP3
TNFRSF1A
TNNC1
TNNT1
TNNT3
TNS1
TOP1
TOP2A
TOP2B
TP53
TP53BP1
TP53BP2
TP73
TPH1
TPI1
TPM3
TPM4
TPO
TPP2
TPSAB1
CRISP2
NR2C1
TRH
CCT3
TRIO
TRPM2
TRPS1
TSC2
TSG101
TSPYL1
TSTA3
TTF1
TTPA
TTR
TUBB2A
TUFM
TWIST1
TXK
TXN
TXNRD1
TYMS
TYR
TYRO3
UBA1
UBA7
UBE2D1
UCHL1
UCP1
UCP2
SCGB1A1
UGDH
UGP2
UGT2B10
UMPS
UNG
NR1H2
UPP1
UPK3A
UQCRC1
UQCRC2
UQCRFS1
UQCRH
UROD
VCAM1
VCL
VDAC1
VDR
VHL
TRPV1
VRK1
VTN
VWF
CORO2A
WNT2
WNT5A
WNT2B
WRN
WT1
XBP1
XDH
XPA
XPC
XPNPEP1
XPNPEP2
XPO1
XRCC1
YY1
ZAP70
ZFP36
ZBTB14
ZIC1
ZIC2
ZIC3
ZNF10
ZNF12
ZNF14
ZNF708
ZNF17
ZNF18
ZNF20
ZNF22
ZNF24
ZNF33B
ZNF35
ZKSCAN1
ZSCAN21
MZF1
ZNF45
ZNF69
ZNF70
ZNF75D
ZNF76
ZNF79
ZNF84
ZNF221
ZNF85
ZNF90
ZNF91
ZNF121
ZNF132
ZNF134
ZNF135
ZNF136
ZNF141
ZNF142
ZNF143
ZBTB16
ZNF148
ZNF154
ZNF157
VEZF1
ZNF165
ZNF174
ZNF175
RNF112
ZNF180
ZNF184
ZNF189
ZKSCAN8
ZSCAN9
ZNF195
ZNF202
ZNF208
ZNF213
ZNF214
ZNF215
ZFAND5
ZNF224
ZNF112
ZNF230
ZNF232
ZNF236
ZXDA
PTP4A1
NPHS2
RNF103
TUBA1A
IL1R2
CXCR4
MANF
USP7
RAB7A
ALDH5A1
BAG6
DDX39B
HSD17B8
PLA2G7
EPM2A
ZNF212
NR4A3
PDHX
PTP4A2
KMT2D
AAAS
GPR68
ST8SIA2
SLC7A5
COIL
SF3A2
ZNF239
SYMPK
CLPP
MKKS
NCOA3
GTPBP6
AKAP17A
KDM5C
NAA10
SLC10A3
TKTL1
COLQ
ACOX2
ACOX3
AXIN1
AXIN2
CDC45
GFI1B
PLA2G6
PLA2G10
SLC25A11
NR0B2
UTF1
SOAT2
NSMAF
DHX16
CUL4A
CUL3
ATRN
FOXN1
KLF11
SMARCA5
OGT
GPR65
SEMA7A
GALR3
PRSS12
PPM1D
PARG
ENC1
NDST2
LIPF
HAT1
DDO
CYP4F2
CST7
CAMK1
API5
AGPS
FCN3
CDC14B
CDC14A
TCAP
KMO
PDXK
CASK
OR6A2
RGS20
SLC25A12
RUVBL1
KLF7
NPFF
ASMTL
RFXANK
HSD17B6
RTCA
AOC3
AKR1C3
ABCB11
NCOA1
TNKS
EIF3I
SLC4A4
VAMP8
STX11
HYAL2
ABCC3
MBTPS1
EDF1
CTSF
SNX4
SNX3
EED
MYOM1
RIPK1
CRADD
ADAM18
RIPK2
TNFRSF6B
RGS11
RGS9
DLK1
FBP2
TNFRSF11A
TNFRSF10A
SUCLG2
SUCLG1
SUCLA2
GALR2
[truncated: 7,806 more rows]

## Sheet: Table S3A
Table S3A. Differentially expressed genes (DEGs) identified in ischemic stroke (IS), myocardial infarction (MI), and rheumatoid arthritis (RA)
IS DEGs	MI DEGs	RA DEGs
SH3BGRL	SERPINE3	EIF1AY
PPBP	PSD3	TLR4
ARL6IP5	STXBP5	ARPC5
GPX1	HIPK3	TXNIP
ZNF92	SENP2	CRISPLD2
RGS18	SLMAP	ANKRD22
CCDC126	HOMER2	IL13RA1
GMFB	CLU	RPS4Y1
BAG4	ATE1	TBC1D1
PF4V1	ITSN1	TSC22D3
CD164	ACTA1	STAT3
SMIM15	MFSD1	MAPK14
H3C8	TUBB2A	BCL2L11
PLEKHF2	PDK3	SLC40A1
TMED7	MCTP1	FKBP5
H2AC11	STEAP1	IRF1
DNAAF2	PROS1	MAPK8IP1
H3C2	PTK7	POTEM
ASPM	ZMPSTE24	RHOA
SPINT2	DNAJC16	VMP1
SGPP1	NPHP3	LCP1
FRMD7	VPS54	NDST1
NDUFA5	PIP4K2B	TSG101
SESN3	CASP9	E2F3
MAD2L1	AMOTL1	TAP1
AASDHPPT	MTFR1L	P2RY13
TMPO	PRKG1	XPO6
CNIH1	KIF3C	HDAC4
IER3IP1	INVS	RHOB
PPP1R2	PGD	HLA-B
H4C9	TACC1	PDE3B
H3C7	TBC1D1	CYP26B1
H2AC14	HPCAL1	TRIM5
LPAR6	CDC42BPA	BATF2
TRAM1	F8	ERLIN1
CCNG1	ACVR1	SRA1
PARP2	YWHAG	NEDD9
SCOC	FADS2	CXCL16
H4C4	GRB10	CAP1
H3C4	STEAP1B	NDEL1
BCAS2	MGAT4B	IFITM1
FAM228B	CCR10	SORT1
ARPC5	SNX12	SMAP2
ELOB	ARHGAP6	PLXDC2
TMEM106B	AGPAT5	STS
MANEA	BTBD1	REPS2
H4C1	SLC18A2	RAB7A
TRIQK	SLC25A43	TLR2
H2BC13	RAC1	MEFV
ACTR6	STK24	TPST1
DYNLT3	BCAP31	USP10
H2BC17	FLII	HSPA1L
H1-4	NEIL3	SIPA1L2
H1-5	VSTM2L	LHFPL2
MGAT2	RAB37	AKIRIN2
PPA2	TGFB1I1	NLRC5
H3C15	TMBIM1	HSD17B11
CAPZA2	GPSM2	UBE2L6
H2AC8	F2RL3	DND1
RPL18A	CDK14	MANSC1
SELENOF	MED12L	NPTN
EAF2	NBEA	NEDD8
MSMO1	MRS2	ZNFX1
SDHD	EVPLL	TLR8
EMB	SSH1	GTDC1
PRSS12	SCN3B	CPD
H1-3	MAGEB16	XKR3
SUMO2	PLEKHB2	SELL
SUMO1	PDE3A	ABCG1
H4C6	CHTF8	MSL2
H3C10	KIF18A	MAP1LC3B
PARVB	PLTP	MAX
TSPO	GSN	PRKDC
H4C16	TPGS2	MPZL1
H2AC13	RABGEF1	GRB10
TCEAL8	EGF	PLCXD1
LRRC40	ROPN1L	CNTNAP2
CYB561A3	SLC39A3	BTN3A1
PKM	ZNF680	CRK
H2BC15	PTGER3	RAC1
ARMC1	LMLN	CCNDBP1
RPS14	GNB5	TMEM59
NDUFA4	SLC35G3	TMEM33
IMP3	MAP1B	RGS3
EEF2	ABTB1	SMIM14
RPL18	BCAP29	PPP1R10
TTK	LHFPL2	INPP5A
RAB27B	RHOBTB1	TMEM140
RPL39	RBBP8	ZNF217
CLIC4	SERAC1	APLP2
WDR18	CDYL	POTEJ
FOXN2	HMG20B	GNAS
H4C3	TXNRD1	DYNLT1
BARD1	EPDR1	POTEE
VAT1	ZNF185	STAT2
EIF1AX	RALB	MAML2
LIN7C	C1orf198	PARP4
MRPS12	BARHL2	UBXN2B
CSMD1	FHL1	BTBD10
SYNGR2	USP6	CXCR2
RPS16	TRIQK	OTUD1
RTKN2	CMTM3	AQP9
H3C13	SLC35D1	ZBTB18
H2BC10	TDRP	IL1R2
CUTA	CLCN4	DTX3L
GOLT1B	DOK3	PNRC1
ARL15	PARPBP	SIRPD
FAM174C	RAD9B	ANKS1A
OST4	ACTN3	POTEI
H2AC17	GCLM	ETV7
H2BC11	KIF4B	HLA-E
RPS2	ARPC4	NCF1
GNG11	PRDM16	JAZF1
PPP1CC	GNB2	RNF145
TMEM14C	NUDT19	TALDO1
LYPLAL1	SNAP23	MSN
SHMT2	HDGF	MKNK1
ADO	PRKCD	MYLIP
ZNF593	LTBP1	BTN3A3
C6orf120	USP6NL	APOL6
MARCHF1	PALM	TRIM22
SRP9	DBNL	MTMR3
H1-10	VAPB	CREG1
RNF138	VCL	IFNGR2
TOMM6	FAM149B1	TRIM27
H4C8	PTPN18	C2
TMA16	TUBA3C	ATF6
PROS1	LRRFIP2	MRPL44
BRCA2	KALRN	RAB5C
TTC33	NAB1	TMCC3
CMTM5	OSGIN2	GNAQ
ALKBH7	OPHN1	KIAA0040
FBXL3	SORT1	TIMP2
YEATS4	SPIRE1	TRIM21
RBBP8	MBOAT2	GIT2
APLF	TAPT1	MGAM
PCMTD1	PLA2G4C	DHRS9
ENO1	RAB3IP	PLXNC1
H4C2	MYH14	RAB3D
COPS2	PYGB	IL17RA
PWWP2B	C12orf76	STAU1
UGGT2	METTL22	PTPRN2
ITM2C	COL23A1	SULT1B1
BBS10	ADCY6	IL12RB1
CITED4	PLOD2	QKI
CSNK1G3	RNF6	SELPLG
ESD	STRIP2	HELZ2
H1-2	RAB13	FNBP1
KNL1	NEDD4	SLC25A44
ZNF680	TMED8	SNAP29
RPS21	NPL	DIAPH1
CLDN5	FMNL2	IRS2
RPL37A	BUB1	PYGL
RPS5	CTDSP1	IRF2BPL
H3C3	GRB2	ZBTB47
KIF20B	CDC14B	FCGR2A
PPP1CB	FBF1	SP1
NXT2	SH3BGRL2	VPS37B
PRMT6	GLCE	MED11
SSR4	PHKB	KAT6A
KIF14	RAB3GAP1	NUDT16
RPS13	EXD1	LMO2
HMGB1	USP31	PSTPIP2
H3C1	CUL4B	CHP1
H4C12	ACER2	FCGR1A
AP2S1	LZTS2	TANC2
DCXR	PIP5K1B	UBAP1
MIF	EIF4G2	TBC1D14
H2AC25	RFNG	B4GALT5
TMX1	CDR2L	MSL1
SIT1	VPS41	PSMB9
H4C11	FAM120A	TLN1
RSL24D1	NCOA7	ARPC2
GLO1	LACRT	PLEKHA2
DMAC1	MPP7	ZFAND3
SCAND1	RGS6	PCGF3
NME1-NME2	SNTB1	C18orf25
PFDN4	PAPSS1	COX7B
RPL10	ARF1	ST8SIA4
MOB4	ADAM9	RNF114
FGFR1OP2	MAGI1	PDAP1
DIPK2A	RAB30	UBE2D3
HMMR	TSC22D3	LATS2
P2RY12	ATL3	ETS2
PRMT1	SAPCD2	MXD1
NME2	LIPH	FLT3
APRT	TM7SF3	WSB2
CENPB	DIAPH1	ETV5
SLC25A6	FBXO30	IL15RA
DNAI4	MFSD2B	MMP9
MYBL2	MYO18B	SIPA1L1
H4C15	ITGB3	UBE2F
VPS51	PBLD	HLX
JAGN1	ST3GAL3	UPF1
LYSMD3	ARF3	CHIC2
SNX16	SLC30A5	DAAM2
ATP5F1D	TJP2	GUCY2C
H2BC12	AP2M1	IFI35
GSTO1	VNN1	STX11
HSD17B10	CD109	ABCA1
COMMD3	TRIP10	RASGEF1A
MAF1	GNA12	UBE2G1
DGCR6L	C19orf18	PATL1
TIGD5	CALCOCO1	LAMP2
RPL13	VIL1	SMG5
SS18L2	TBC1D13	ARID3A
EIF3K	CTNS	NPEPL1
H2AC12	COL13A1	GSR
TSPAN4	ATP6AP1	SLC31A2
GP1BB	USP22	MEGF6
ZNF804A	PLCB4	IRF9
DUS4L-BCAP29	TMEM245	STAT1
ELP4	G6PD	KPTN
ATG4C	COL6A3	UBALD2
POLR2K	PDGFC	ETV6
NDUFAF3	PYCR1	NRBF2
ETFRF1	TUBA3D	GPR141
H2AC20	GTDC1	CORO1C
RPLP1	FBXO17	ACTN1
ITGA2B	SCN11A	RNF13
NME3	MAGEA8	GBP1
H2AC16	SCCPDH	HSPA1B
H2AC4	KANK2	NFE2L2
ALDH16A1	ABCC3	ITGAM
RPL8	HPS4	WDR1
SEC62	COLEC10	JAK1
IER5	ARHGAP32	PARP9
DDX28	RHBDD1	ARPC1A
POLR2L	TRHDE	ADAR
UBL4A	TUBA3E	DAPK1
H4C14	AZGP1	SFRP1
TRUB1	ANO6	TOR1B
AHCY	NCKIPSD	MAOA
SPTSSA	APOE	ERBB3
PSMA2	CFL1	BTN2A2
CKAP2	MAP2K3	FPR3
TWF1	KATNB1	ARCN1
LRRC32	ADORA2A	TAF8
THOC6	TMEM185A	TGFBR2
C11orf71	CFI	DOCK8
ETAA1	TRIM42	TLE4
CDK1	NREP	ARHGDIB
TMA7	TEX14	RAB32
DOLK	SFXN5	CPEB4
BCAP31	ST3GAL6	HHEX
H4C5	SYT16	TGFB1
ANGPTL3	CCDC92	KLHL2
TMEM167A	KLHL8	PHC2
CCDC85B	ASS1	CRCP
CALM2	TBC1D25	PXK
PTCRA	MLH3	CARD6
NDUFA13	ATP1B4	GNAI2
HSPBP1	TRIM8	PINK1
COX7C	TUBB8	OS9
SMIM30	CMPK1	ZMPSTE24
DAD1	BACE1	ZFP36L2
SDHAF1	ZYG11B	CCM2
MRPL43	WASF3	BCL6
FANCF	ACTC1	GALNT14
AQP10	ACCSL	RNF185
C12orf57	ASZ1	ECHDC3
CREBL2	ANO10	DIP2B
ABHD10	RANBP17	RFFL
RAB34	ZFAND3	PAK1
MRPL50	XAGE3	SH3KBP1
LEMD3	DGKI	TMX4
CENPE	CTTN	HLA-F
CHMP2B	PTK2	ARRB2
SVIP	CECR2	FPR2
TPGS1	FABP6	NUAK2
H2BC26	DMC1	IGF2R
SGO2	DNM1	RRAGD
GPX4	EIF4EBP1	APAF1
MRPS24	MAGED2	MC2R
MCRIP1	LDLRAD3	TSC22D2
RABAC1	SQSTM1	ALPK1
ZDHHC2	CTNNA1	TMEM154
ISOC2	TBC1D14	ZNF646
IL6ST	DNAJC6	OXSR1
MZT1	CRAT	TRPC4AP
ZNRF2	NAP1L5	ANO10
RUVBL2	LOXHD1	STXBP5
TAF1D	DUSP19	DSP
AIP	EHD1	CTBP2
BCAP29	MANSC1	KCTD21
H2BC9	RNF130	SLC22A1
H2BC8	BST1	CKLF
KRR1	CEBPB	DUSP1
AZI2	SLA	PRRG4
ALG10B	FRAT1	ZNF410
HIGD1A	LAT2	CDK5R1
PDZK1IP1	RTN3	ADIPOR1
RPL13A	BRI3	RNF34
OSTC	JUNB	LRG1
ZNF581	NFIL3	GAS7
SF3B5	CEBPD	NUP153
SMDT1	ACSL1	PHF23
RRAS	RASSF2	SPATA13
EFNB1	KIAA0232	PREX1
RAN	LILRA2	CHST11
COX16	SLC22A15	ANXA11
RRAGA	DNTTIP1	RNF175
DEGS1	B4GALT5	ERGIC1
GIN1	TSEN34	SDCBP
STMP1	QPCT	MAST3
EIF4EBP1	OSCAR	CAMKK2
SNX17	RAB27A	IFNGR1
ALDOC	NT5C2	GPR107
RPS15	IRAK3	UBE2R2
AQP3	NDEL1	ZC3H18
LACTB2	STK40	PFKFB4
HSPE1-MOB4	SLC26A8	EVI2B
WDR38	C1RL	ALOX5AP
MRPS16	TLR4	CYB5R1
PRKG1	CSTA	MDM2
NEXN	PPP1R3D	PRCP
H2AC21	C5AR1	RGS18
ATP5MC3	PYGL	TNFRSF1A
TFEC	TIMP2	TRAFD1
ALG2	TGFA	FAM193A
POLE2	CSF2RA	UBE2L3
MMRN1	ENTPD1	PHKA2
LY6G6F	TLR8	CCDC69
H3C14	RNF149	ANKFY1
ERGIC3	MAN2A2	CCND3
PDIK1L	CEACAM4	EZH1
GSTP1	BASP1	ITM2B
MRPS34	SLC11A1	KDM5D
MPLKIP	HECW2	NOP10
TMEM147	MTHFS	RALB
NDUFC2	PHC2	GBP7
ETHE1	TRIB1	FAS
GAPDH	SLC2A3	CDC42SE1
MPDU1	LATS2	NFE2
ANTKMT	HSDL2	AP2M1
FBXL15	HIP1	ZBED1
TATDN1	VNN2	CEBPD
RNH1	PREX1	MAPKAPK2
RPLP0	IQSEC1	REEP5
CYSLTR1	PLAUR	GBP4
UQCRC1	HAL	PCYT1A
INTS5	GAB2	SQSTM1
ADCK2	FGR	TMEM43
NDUFB5	LITAF	ACTA1
PF4	ALOX5AP	TAP2
JMJD4	ATP6V0B	FBXO6
ZBTB22	PILRA	VSIG10
MICOS13	S100A12	MED13L
TXNDC9	CKAP4	COA1
RPS10	MMP9	GOLGA7
PYCR2	DNAH5	TMLHE
PUF60	MAPK1	ZNF682
BET1	KCNJ15	KDM3B
COA3	IL10RB	NPEPPS
PNRC2	AQP9	SLC5A9
RANBP6	FBXL5	VASP
MFSD5	CTBS	GNB4
C20orf27	LTB4R	IRF7
GADD45GIP1	MAP2K4	SLC7A7
TMTC3	PGLYRP1	SRPK1
RPS18	TNNI2	AKAP13
SLC30A1	NCF2	RBM47
CCDC91	LPGAT1	SF3A1
TUBA1B	TM6SF1	CD53
HMGN4	UBTD1	CLEC4E
FARSA	PPP1R15A	KAT8
RPL41	CSF3R	CHMP4C
ARL4A	ARG1	CREBBP
ZBTB6	SULT1B1	PSEN1
MGST1	FRAT2	RBM22
AKR7A2	RGS2	VAMP3
RPS9	CSNK1D	STEAP4
ABCE1	RIT1	GNB1
METTL25	MCEMP1	PCBP1
SLC16A1	C3orf62	DEGS1
DCUN1D1	MGAM	PIP4K2A
ATP6V1F	ZNF516	SHISA5
LY6G6F-LY6G6D	LILRB2	PPP1R3D
TIMM13	HDAC4	ITGA1
TOMM22	HMGB2	MYH9
CIP2A	ELL	PRKCD
NUBP2	MTX1	LTB4R
PHB1	MXD1	PPP6C
EIF6	DGAT2	RBMS1
PIH1D2	MOSPD2	ANP32A
TMEM160	PPP4R1	NF1
H4C13	PTAFR	ZBP1
SELENOW	IMPDH1	DCAF12
COX8A	SRGN	GHRL
NIPSNAP3A	CHST13	ZDHHC3
MARCHF2	SLC16A3	CETP
SAC3D1	LMNB1	NCK2
GSKIP	MEGF9	ACTB
C7orf50	RNASEL	ANKK1
SELENOH	ABHD5	PRKCB
TMEM109	TLR1	COPG1
VBP1	FOS	EPC1
MRPL54	PLXDC2	SEMA4D
LGALS1	MAP3K3	BAZ2A
TMED9	GNG5	SELP
CITED2	IL18R1	CERS4
MBIP	OSBPL2	MED16
CD200R1	LBR	GBP5
SLC1A5	PROK2	HLA-C
RPP25L	EGLN1	PRR13
TOMM7	CXCL16	TBL1X
CISD1	PISD	NDRG1
F13A1	NIN	WWP2
ILVBL	NCF4	ADGRE5
RSBN1	PFKFB3	RTP4
RPSA	RRAGD	SBF2
CORO1B	TPD52L2	LCP2
HPS6	CLEC4E	SLC35E3
STOML2	RBP7	IKZF1
FANCB	SPI1	YWHAB
TRAPPC6A	CR1	GLT1D1
NEK7	LAMP2	YIPF4
TKFC	APAF1	TXNL4B
KPNA5	ALOX5	ZBTB34
SLC25A1	SRPK1	SERPINA1
PTGES3	NADK	ARNT
DPH6	CRK	KCNE3
CD79B	PAK2	TTI2
PCNP	ITGAM	SNX27
MRPS35	TLR6	TP53INP1
RPL29	TPCN2	RCOR1
LAGE3	CA4	FTH1
KBTBD8	CYB5R4	TM9SF2
PHGDH	GPR141	KDM2A
PRDX2	ZDHHC18	PRDM1
TMED5	PFKFB4	CDH6
ABT1	FPR1	RHBDF2
NDUFC2-KCTD14	TMEM91	TAGAP
ZC3H12B	PTPRE	RNF130
CHCHD2	FCAR	UBE2V1
PRXL2B	ASAH1	SP110
PRPF19	MCL1	RTN3
RGS1	HK2	EPHB4
H2AX	BCL6	KLF6
MZB1	TNFRSF1A	TMEM63C
GPR22	SVIL	VNN1
ICAM2	PELI2	EIF4G2
MBLAC2	RASGRP4	ATP6V1B2
P4HB	CKLF	MAP3K3
MPST	SIPA1L2	TBC1D20
PRDX4	SERPINA1	PTRH2
FBXO2	PLXNC1	ALAS1
ABRACL	SLC40A1	ISG20
APH1A	PADI4	DPYD
PTPA	MTMR3	TEK
CEBPA	S100A11	ARID1A
GPAA1	GCA	ARID1B
TRAT1	PHF12	SNX20
THAP7	MSRB2	ROPN1L
LAMTOR1	IFNGR2	DDX60L
THAP1	SLC19A1	RRAGA
BAD	ARHGEF11	WDFY4
PTPRCAP	CASP4	TMEM184C
CMPK1	OSM	SLC35A2
RPL35	RAB24	NFYC
CD52	ETS2	ALOX5
H2BC7	EIF4E3	ABR
KLHDC3	CBL	RAB5B
SELENOM	MKNK1	CNOT3
ABHD13	TXN	RNF19B
SASS6	FCGR2A	TRPM2
ZNF524	NRBF2	ACSL1
TTC14	ZNF438	LARP4B
GTF2A2	KLHL2	ARHGEF11
LCMT2	HK3	ARHGAP25
JMJD8	TMUB2	POLR2J3
EID1	FKBP1A	TOR1AIP1
NOSIP	RAB11FIP1	TRPM8
TMEM219	PDLIM7	ANTXR2
METTL18	SUPT4H1	EFCAB11
ARMCX6	TYROBP	TXN
HLA-DRA	CANT1	FKBP1A
DYNLL1	PACSIN2	TAF10
CRISP3	ARFIP1	UBE2Z
BTF3L4	FAM53C	UBE3B
EFCAB13	IRS2	KIAA0319L
CREBZF	CDA	BRAP
TMED3	MMP25	AKTIP
MORC1	SLC9A8	FOS
RPSA2	LIN7A	MAN2A2
BBLN	TBC1D2	SBNO2
SLC39A3	AGTRAP	MLKL
ZNF22	SLC12A9	FLCN
CLEC10A	PTTG1IP	TK2
GON7	IL1RN	USF2
CCDC115	DNAJC5	CLK3
LYL1	IFRD1	ARL6IP1
RPL15	GPR27	MME
SUCNR1	RNF141	ZBTB17
CAVIN2	WIPF1	ZNF486
H2BC4	GLIPR1	MAPK1IP1L
FANCL	ST6GALNAC2	ERN1
CHMP6	SNX27	PLBD1
RPS11	STAT3	BACH1
DNAJB9	DYSF	OVCH1
TBL3	ZNF281	ACSL3
ARHGAP5	BMX	ANAPC13
MRPL14	ANPEP	MTMR10
C12orf29	HOXB1	ARHGAP30
AP5M1	DUSP1	TNPO3
FKBP1B	SLCO3A1	ARRDC3
RAB10	MLKL	ATP1B4
RANBP17	MAPK3	TNIP1
BLOC1S4	RAB31	SCYL2
TRIM28	CLEC4D	SRSF4
SLC3A2	CCPG1	TMEM165
ATG101	LRG1	PSMB8
CAPN1	SIRPB1	EPG5
HSBP1	TSPO	CD274
MRPL51	ACAA1	MOB3C
LCORL	ANKS1A	RALGAPA2
GANAB	ZMYND15	CASP4
RNF5	TNFRSF10B	RFC2
EEF1G	ARRB2	OASL
NAALAD2	MAEA	ADAM19
FBL	CPD	CD46
RPL32	CRISPLD2	HEBP1
CDK4	MARK3	SARAF
SMIM26	PHF21A	KLF7
PEX11B	RAF1	MBD4
RPS10-NUDT3	SLC22A4	SAP30BP
BEX4	S100A8	NADK
NMD3	EXOC6	DDX23
MAGEH1	SNN	PTEN
POT1	KIF1B	MBOAT1
VKORC1	SCRG1	PPM1D
NELFB	ANXA3	APOL1
HSPA13	LRP3	EPHB1
SUMO3	IL1R2	PRDM2
ZNHIT1	CHIC2	RTN4
TTC30A	CNN2	LRP3
TMEM203	ZNF467	AGFG1
TRMT61A	NUMB	TMCO3
RPS19	CD55	PADI4
ZBTB41	ARID3B	SAMD15
SLC50A1	CEBPA	CAPZA1
SYPL1	IL6R	ZNF516
GIMAP2	MAP4K4	ATCAY
GARIN5A	QKI	RELL1
MRPL38	SPAG9	TLR6
PYCR3	KIAA0040	AVIL
RPLP2	SLC37A3	CYTH1
ISCA2	TOR1A	CREBRF
TMEM102	SIRPD	ZNF200
SERP1	PTEN	VEZF1
CHIC1	CLEC7A	DNMBP
CAPG	BTBD10	SIRPA
PTDSS1	PNPLA1	WIPF2
HIGD2A	HMGCR	IFIT2
ID3	CAMK2G	STX10
NDUFB6	NSMAF	XRCC5
H2AC15	LRRK2	SEL1L
SNRPD2	PANX2	APC
OTUD1	TREM1	DEDD
CCDC7	STK17B	MAD2L2
C3orf38	USP10	SORL1
DCTPP1	ITM2B	TBKBP1
RMDN2	PXK	CCDC71L
YIF1B	CTSS	NR3C1
AGPAT2	DNAJC3	MCMBP
LTB	TMCO3	STAR
QARS1	SYN2	TOX4
MRPL12	KCNE3	UBQLNL
STUB1	ECHDC3	C2CD4A
MYDGF	GMFG	SLCO4C1
MLST8	CMTM2	VDR
TOP2A	UBE2B	RAB14
RPL36	SLC2A14	MLX
CCNC	NQO2	SOD2
CCNQ	GALNT4	OSER1
UBXN6	RER1	TYMP
AGGF1	NSFL1C	AATK
PRDX3	CACNA1B	GBP6
AP1S1	RAB32	IFIT1B
BANF1	GRAMD1A	ORAI1
CENPQ	PGS1	SCO2
NDUFAB1	CREB5	PIAS2
COX6A1	FBXL20	NUP98
FAM98B	TGM3	SRGAP2
AK6	ZNF341	WWC3
VRK1	TP53I11	TOLLIP
TBRG4	MSRA	ARPP19
MRPL4	DOK4	PAQR6
POLR2G	SOS2	RASSF3
UBA52	F11R	CCNK
ANKRD49	PSORS1C1	ZFY
TEX264	LILRB3	MAML3
PRKACB	WIPI1	NUP50
UQCRH	SH3BP5L	ZC3HAV1
H2AJ	F5	TNFAIP6
ZCCHC10	PELO	PPFIA1
SSR2	OSBPL8	ATP6V1E1
URGCP-MRPS24	ORM1	KCMF1
H2AC6	DENND3	CCNY
CALCRL	SLC24A4	PTK6
MRPS18B	TMEM79	CAPZB
PLD4	CAMP	EP300
YOD1	LILRA5	CBLL1
USP5	NEDD9	C11orf54
MYL6	PAK1	MED18
ENY2	P2RX1	ACVR1B
GIMAP5	ADAM8	CASP5
POLR1F	FBXL13	UBQLN2
ATP5F1C	KIF27	ASAP1
H2BC3	FADD	KAT2B
YIF1A	MYO5A	ZNF319
NT5DC2	CLDN9	DAD1
CDKN1A	CYP4F3	BTN2A1
IFRD2	HCK	YWHAH
AKR1A1	MAPK14	GLRX
ARMT1	AHCTF1	SRPK2
RBM45	NTNG2	MFAP3
CYC1	REPS2	NLRP6
ZNF358	SH3GLB1	KDM6B
SAMD9	COP1	CEACAM5
CEP70	CEACAM3	KCNJ2
USP1	ABHD2	AMN1
VARS1	TALDO1	RFX1
HINT2	PPP1R3B	STK17A
ECHDC1	MEFV	DDX17
AP2M1	RNF13	CHFR
GNA15	GGT1	MYL12B
RIN1	ACOX1	SSU72
SPX	ACVR1B	PLEKHM3
SNX22	PIK3CD	POLR2J2
PFKL	SERINC3	CHUK
MYG1	FBXO38	RCSD1
ARL5B	GK	CTNNB1
H2BC6	FAM8A1	MYH11
EMP3	RNF24	PARP8
LARP4	GLT1D1	DYDC1
COX4I1	ZNF33A	WAS
DIAPH3	FKBP5	NRBP1
OAZ1	SIGLEC5	ZFYVE1
TUFM	ADM	GCM1
H2BC5	HTATIP2	VCPIP1
ZFAND6	GNB4	FAM120A
EVI2A	TLR2	IRAK3
BUB1	HOXC11	LPCAT2
CENPF	ARL11	NCF2
HLA-DRB1	NOTCH1	CNGB1
RPS15A	XPO6	GTF2B
TMEM250	NUAK2	HECW2
LRR1	INSC	MIEN1
ATP5MC1	CD58	RAB33B
CRIP1	DPH3	TMBIM6
TMEM258	UNC119	PTPRJ
ZBTB33	ATG16L2	PPP1R15B
VAMP7	RP2	RAB35
C11orf68	MYD88	MAPK1
RPS23	SERPINB1	RAB11FIP1
ATRAID	SLC6A6	CLIC1
NCAPG	ZBTB34	PAK2
FIS1	RILP	GMPR2
GPR183	STX11	BCL10
EGLN3	POR	EHD1
TLNRD1	BID	TAF4
SSNA1	TNFRSF10C	BIN2
CTSD	OPLAH	DENND1A
ECI1	SLC16A5	GALNT3
PHETA2	PDZD8	MICU1
MZT2B	USP4	RABIF
TREML1	KBTBD7	TSHZ3
SUB1	ST3GAL4	DR1
TOMM5	FLOT2	GYG1
CENPX	ALPL	SUPT4H1
FAU	TOM1	NCOA1
PRDX1	PLAGL1	SERINC3
SMOX	RGS14	FBXW11
GET3	RBM18	GAB2
FSIP2	SERINC1	TMA7
RAD51AP1	ANKRD33	GPR108
BLVRB	B3GNTL1	APBB1IP
PLEKHJ1	SEPHS2	CNEP1R1
MPG	NPEPPS	RPS6KA1
PDE5A	ZSWIM6	PRDM10
THEM6	CEACAM1	KLHDC8B
RPS3	OSBPL1A	FBXO38
ST6GALNAC4	SMPDL3A	ATXN7
POLD2	RNF135	COPE
KRCC1	CBS	TLR1
PEPD	PYCARD	RAP2B
ZNF654	RFX2	GCLM
JUP	ZNF586	CRACR2B
FPGT	PLEKHM1	AREL1
BSCL2	AGPAT2	EPS15
ZNF181	APLP2	SERPING1
ZBED5	OTX1	MCTP2
ABCC3	UBN1	RAB43
SLC25A40	NFE2	AVL9
TUBA1C	MAP3K2	MNDA
GLIPR1	SLC31A2	USP9Y
COMMD10	NUDT16	MLLT1
ZCCHC3	RHOT1	UBL5
ZBTB9	NAIP	IFI16
GIMAP1-GIMAP5	PFKFB2	KANSL1
TWF2	RAB5C	GABARAP
TSPAN33	ARPC3	FMNL2
ADAM32	CLIC1	WDR26
NDUFS7	THOC5	NOTCH2
APEH	MYBPC3	IL10RB
ETNK1	LRP10	MTF1
PHB2	NMNAT1	CMIP
RAB26	KCNK4	FUT2
TRMT112	ERGIC1	PTBP3
KLHL14	PXN	RERE
TSPAN31	PLP2	STK4
PPP1CA	APH1B	RIC1
TMSB4X	STEAP4	SPPL2A
ELANE	RAB43	JUNB
RHOC	DYNLT1	ZER1
ECH1	TNFSF13B	PLXNB1
FKBP3	TOLLIP	PTPN12
COMMD8	SORL1	SAP30L
TPI1	EVI2B	TPD52L2
NEFL	ALPK1	RNF213
PCGF5	PSG11	IQGAP1
NDUFB11	CFLAR	ITPK1
THAP11	VASP	CRLF3
SEC61A1	INPP5A	DOCK11
SOD1	ATP6V0A1	FAM117B
LAMTOR2	TMEM88	CUX1
PVALB	ARHGAP11A	ZNF746
AAMP	DBN1	SUGP1
CCDC73	TLE4	STX6
LSM5	CD302	AMD1
C6orf226	TNFRSF1B	LBR
GPR160	SLC9A1	GPR84
METTL26	GBGT1	TRIM8
COPZ1	MME	PARP14
CDKN1B	DEFB110	ELF1
GHDC	TREML2	CLCN4
NUDT12	C7orf25	DNAJB12
ANAPC13	SUMF1	AKIRIN1
IMP4	ELF2	C16orf54
KIAA1586	BAZ1A	GSK3B
SNRPB	CTSD	HSPA1A
LRRC41	SIRT7	ZNF281
TMEM123	RAB1A	ZC3H4
TRMT10C	MTF1	KLF3
H3C11	MCTP2	MGAM2
PES1	TBXAS1	TRIM56
CCNB1	IFNGR1	PPP1R3B
AAR2	RNASE4	CFD
CCDC71	CHSY1	LILRA4
NUDCD1	SNX11	SDF2
PHETA1	FTH1	ST6GALNAC2
PRADC1	PAQR6	IRF2
LOC112694756	PPP3CA	STAT5A
H2AC7	CLEC5A	EPB41
NAGPA	DHX34	BRD4
REX1BD	YIPF4	NAPA
ECHS1	RXRA	PLEKHO2
SNAPIN	MXD3	UTY
POF1B	HOMER3	CDH26
CCDC22	SMARCD3	CMTM1
ITGB3BP	VAV1	SGPL1
LRP3	ARHGAP9	THRAP3
CD48	MRPL44	PFKFB2
TBC1D23	CSF2RB	ABHD5
RIOX1	CHMP2A	SLC8A1
NPM1	STX6	SLC25A37
MMADHC	CMTM6	METTL9
HLA-DOA	ADCY4	VAPB
COX7A2L	TACC3	ENTPD1
NT5C3A	POLR2J2	PIM1
MBD3	METRNL	ARL15
FERMT3	IFITM2	PPT1
ZNF367	FCGR3B	ZDHHC15
YIPF2	E2F3	POLA2
MRPL41	FES	EXTL3
LMBRD2	PANK2	GATAD2A
BEX3	KIAA0513	SLC22A15
AP1S2	CTDP1	AZIN1
RPL30	ACR	DGKD
RO60	ATP6V0E1	LDLRAD1
H2AC18	USP32	VTI1A
S1PR4	STAT5B	MARK4
ATP5F1B	FLOT1	MAP4K4
NDUFAF4	PLSCR1	PIM2
S100A4	GAS7	RNF111
SLC38A6	IL18RAP	SVIL
NHLRC4	OPRL1	FCHSD2
TP53	TBKBP1	GDE1
CD9	IFNAR1	SF3B2
TMEM115	MEP1B	MCL1
ARL6	TFE3	PDE4C
RPL23A	WSB1	SMG8
CST3	KCNJ2	UBE2W
ZNF681	SOD2	MED28
SLC52A2	MLX	UBE2D2
ERAL1	RFX1	SEZ6
CYP27A1	GNAI3	ZSWIM1
SLC2A6	SKAP2	DDX3Y
ARL6IP1	CD14	IL1RAP
ANXA2R	CCM2	WIPF1
SCYL2	AGTPBP1	KPNA4
ATP5MK	ANG	DCTN1
STIL	ARID3A	ADCY1
PRR29	KLHL12	CASP10
H2AC19	ZDHHC3	STRIP1
SCAMP1	SEMA4B	MAP2K6
CHML	MNT	HCAR1
HPRT1	KLHL21	DNAJC14
CRYL1	IGF2R	FMNL1
KMO	RARA	AGTRAP
OSTM1	HHEX	CYBRD1
SKA3	YIPF1	TM9SF1
DTWD1	RGL2	TLE3
GATD3	RCN3	PI3
LDAF1	ZNF397	CASP1
TMEM60	OS9	INPPL1
PPIB	FUT7	RABAC1
PSMB4	MTMR6	SLAMF8
RRP9	NMI	AK4
ANAPC11	ZNF20	TTLL4
SLITRK4	DHTKD1	NFKBIA
TEX9	NKX2-8	YBX3
GLRX5	ATP11B	FOXO3
POP7	NSUN7	LRRC4
GASK1B	CTSZ	ARSB
ZC2HC1A	HADHB	CNIH4
GTPBP8	TCN1	EHMT1
RPL23	GIT2	KRT1
MFNG	GLRX	ST3GAL1
CBX3	PSTPIP2	C1orf226
LTBP1	MAFG	CLEC4D
VPS25	BICD2	C9orf64
ZNHIT2	CTBP2	MCU
MEF2C	HPSE	SPG21
GUCY1A1	CDC42EP2	TMTC1
TTLL12	SLC6A13	FADD
C21orf91	SBF2	UBE2D1
NENF	FOLR3	HAL
SNAPC2	CYBA	KCNE1
TMEM107	RAB33B	PPP2R5C
HMBS	NPEPL1	RNF4
EPM2AIP1	CDK5R1	PML
RPL27A	ZSWIM4	GLMP
DCK	TRIM9	LRRK1
COX5B	LIMK2	SSR1
AURKAIP1	SERTAD3	ANKRD6
SEC61G	PRAM1	CLDND1
GMPR	TMEM127	MOB3A
PIGK	ARMC2	STK24
ABHD14A-ACY1	TNFSF14	A3GALT2
TRAPPC2L	NFKBIZ	STAT5B
RPS20	IFNAR2	TTC26
IRF2BP1	ATP6V0D1	RNF146
ABHD8	IFNA10	SMAP1
CD14	NDST1	TSPAN16
NDUFA8	TBC1D3G	TMEM164
TXN2	LAMB2	FNDC3A
RDH14	HBP1	CXCR1
TST	SDCBP	FERMT3
GPS1	MAK	GTPBP2
ACADS	PELI1	SMCO4
HAX1	PGM2	CALM3
IFT46	GPR160	GOLPH3
XBP1	LTBR	SGMS1
PSMB6	ATG7	ZNF641
EMC6	SELL	SSPN
DPP7	PSG9	TSPAN14
MIS18BP1	P2RY13	LYRM1
PKN1	IMPA2	MVP
RB1	SLC25A20	LIX1L
TMEM40	GADD45A	NCOA2
SMARCAD1	LPIN2	ILK
PHF6	NOTCH2	CCNI
DNAJC19	ULK1	IGF1R
NXT1	CHUK	PPP2R5A
GCSH	DHRSX	GBP3
HLA-DPA1	ERF	NUMB
UQCC4	HP	EXOC3L1
PTGIR	SLC43A2	DCTN4
COMTD1	ZYX	EGLN1
MMD	KYNU	TAB2
MMACHC	RMI1	LEMD3
ING3	VAPA	LRRN1
TMEM126A	TAF12	MTX1
DTL	TUFT1	FLT1
PIGN	TMCC3	CAPRIN1
EEF1D	TMEM50A	MAP1LC3B2
H2AZ1	DOCK5	PNPLA1
PDIA4	TFEB	DAZAP2
RNF146	PPFIA1	MYO5C
EIF5A	UBE2W	OGFR
PI4K2B	FAM91A1	SERF2
CCDC39	ING1	ZFAT
SPHK1	BRD8	ARHGEF2
TRIM47	KLRG2	NAPRT
DNAJC30	PTPRF	ZBTB8B
SLC35A5	NBEAL2	TG
ATP5MG	SLC35A2	GGA3
URM1	OSTF1	C7orf25
RNASE6	KRTAP19-6	PRKAR1A
ATP5F1E	MPZL1	SPATS2L
ACVR2A	SEMA4A	FBXL18
GALK1	HSPA6	GBP2
CORO1A	COQ2	SON
PPP1R14B	ITGAX	ODF3B
TOMM40	EPB41L4A	SNN
TXNDC17	CDKN2B	ZSWIM6
RBX1	ZDHHC7	NT5C2
RPL34	TRIM25	PRELP
HSPA8	MIDN	CR1
MRPL37	IL1RAP	IFIT3
PPIA	F12	FAR2
IGSF8	TM9SF2	PAPSS2
RPL24	DIP2B	RASSF2
VRK2	MAPKAPK2	UBE2H
MUL1	RNF148	FLI1
SELENOT	MYADM	CITED2
FCER2	CDKN2D	BST1
RNF181	GNG10	PRICKLE4
MPO	SPATA2	HIP1
OXR1	HSPA1A	PGS1
CD1C	ECE1	ARPC4
COMMD3-BMI1	BPI	GTF2I
PGLS	MFN2	TPST2
TVP23B	MBD6	IL1R1
GPN3	SHKBP1	PHF21A
CRBN	DAPK2	PRR16
GABPA	WDFY3	HDLBP
SSB	COL7A1	STX16
POMP	PTK2B	OSMR
ARPC1B	CSAD	LILRA2
CREG1	RAB3D	CSNK1D
COL24A1	RPS6KA1	ACIN1
OXLD1	RHOG	OSBPL1A
KCTD17	PIK3R5	NACC2
TMEM141	EXTL3	EIF4G3
TCL1A	CYB5R1	USP3
MTMR6	ASPH	IFIT5
ERGIC2	SULT1A2	MYO1F
LIG4	PPP1R10	NOD2
OSBPL8	MNDA	RHBDL2
ZBTB42	ACSL4	IQSEC1
NEIL3	GYG1	CSNK1G1
R3HCC1	TST	YY1AP1
MTHFD2L	ARRDC4	HECA
ITGB5	CORO1C	HNRNPK
CGGBP1	SIGLEC9	USP15
PCDH9	MUC2	SIAH2
SPCS3	TP53I3	SFSWAP
BABAM1	GMPR2	BNIP3L
C19orf33	ATP6V1B2	MAML1
PHPT1	KLF6	ALKBH1
ZNF124	ADCY2	PKIB
ATP6V1G1	PLB1	ABHD3
C1orf43	CLTCL1	PSME3
KLHL9	IDS	SYNJ2
NUDT14	TMEM71	RAB36
PRDX6	VPS37C	RBP5
DNAJB14	ACSL3	ZDHHC18
RARS1	BTNL9	GPX8
RFESD	MGST1	DNAJC5
LSM2	PHTF1	MYADM
NDUFS3	SAP30	CSF2RA
CHTF8	CASC3	TMEM60
DERPC	TRPM6	ATP2C2
NRIP1	TK2	HLA-A
NR2C2AP	CACNA1E	SDK1
ATP5MC2	SLPI	KCNH7
EIF3E	PECR	PCBP2
FBXO28	HS1BP3	INHBB
UQCR11	ELMOD2	FOXO4
PHF3	PITPNM2	NECAB2
GRWD1	UBR2	RNF181
ELOF1	TMEM185B	WDFY3
ANXA5	SLU7	DDX60
DOK2	FBN2	IMPA2
NFYB	RENBP	TXNDC12
S100A6	PSTPIP1	DDX59
ASGR1	ST8SIA4	DYSF
CKS2	TLE3	VPS9D1
ATP5PO	DICER1	RNF41
VTA1	AFF1	SUSD6
ZGRF1	OBSL1	PAF1
EI24	TLK2	MGAT5
HSD17B12	DEDD2	MED1
NOB1	GPR108	FOXO3B
ARL5A	SULT1A4	CTSA
SIVA1	PSENEN	GALNT7
EEF1A1	STYXL1	MAP2K1
STAP1	COL18A1	TMEM68
COPE	IGSF6	SLC26A8
UQCRFS1	EXTL1	SLPI
PDK2	BRWD3	TTPAL
POC1B	PHF20L1	ACTN4
HSD17B1	WWP2	CMPK2
HDHD3	TAS2R16	CTBP1
RPP25	KIAA0319L	SNTB2
PRSS21	ITGA5	LAMP3
VPS35	ATP10D	SEMA4A
SNRNP25	KIF5B	TBC1D2B
ANP32E	PEX13	NPL
TSR3	TP53INP1	ANKRD65
UFL1	ASGR1	COX15
ASPSCR1	PLOD1	AOAH
BSG	DACH1	PSME1
ECSIT	MAPRE3	RAB5A
SERTAD1	SSH3	ASCL2
RPL7A	MT1B	PIAS1
SHOC2	FBXW2	LSM11
HAT1	ARSA	SNX10
NPAT	ARPC1A	CMTM6
DENND1B	S100A6	PBX3
UBA6	JDP2	UBAP2L
ANLN	GPBP1L1	CRKL
TMEM101	THBS3	TRPV1
SETD9	SLC15A3	ATXN7L3
SH3GLB2	GMCL1	RNF135
CCDC86	SDF2	ZNF669
ZRSR2	APBB1IP	PRKAG1
RPL26	GGH	TAF12
ZDHHC4	GLA	RNF38
H3C6	SLC45A4	MGST2
RIOK2	SAMSN1	C21orf62
RFXANK	GABARAPL1	PBX2
CETN3	PICALM	SKAP2
SINHCAF	SEMA3E	IL15
FANCE	GNAQ	FBXL19
RNF26	TOPORS	EIF4EBP2
TRAPPC5	UROC1	TPM3
TMCC2	MSRB3	MID1IP1
SDF2L1	ZFP36L1	LHX1
ZNF518A	GRK6	PXYLP1
DEK	ERICH1	MSRB2
WASHC4	GADD45G	SAP18
LSM10	SLCO4C1	SEC13
TMCO1	PKN2	CASC3
GDF9	ZNF200	BCORL1
CLEC11A	DHRS7	RNF31
SDHAF3	PAPOLG	USP9X
CAAP1	CYP1B1	HTRA2
CYB5R1	TSSK4	GLIPR1
APEX1	KRTAP19-4	ZNF230
DDOST	LY96	ZNF436
CLEC2L	NFE2L2	PIK3R4
MAGOHB	ATG3	RPL17
GEMIN4	MGRN1	RPL38
FASTKD1	B3GNT5	HNRNPCL2
NTHL1	STK3	RPS13
TARBP2	CREBBP	RPL7A
VPS50	OSBPL11	TMEM176B
SLC25A46	LAPTM5	RPL36
ACRBP	CITED4	RPL24
FAM89A	SDSL	RPS29
POLD1	SERPINB8	RPS27
C1QA	SLC36A1	RPL19
PDCD10	TKT	SLC25A6
BORCS6	UBE2J2	RPS18
YDJC	DGCR2	RPS24
ARPC4	USP29	CLEC10A
CSRP1	ANTXR2	RPS15A
AKR1B1	MVP	RPLP2
NUSAP1	CPEB4	RPL37A
RNPC3	TMEM45B	ALS2CL
FIBP	UTS2	GPR174
PSMB5	ARHGAP26	MLLT3
MAN2A1	AP3S1	RPS3
PPP2R1A	RALBP1	OLFM1
CCNA2	FEM1C	RPL34
FKBP8	STX10	RPS12
NUF2	TMEM11	RPS8
MFAP3L	CNIH4	RPL12
BIRC3	C20orf96	PI16
PYCARD	FRRS1	RPL13A
CD180	TNFRSF9	PABPC4
PCK2	ANKRD22	PDK4
BOP1	NEU1	RPS17
ANKRD12	ETV6	NOC3L
ROMO1	DNASE1L1	DOCK9
ZNF775	GPX1	NUP88
LIME1	TAS2R3	EPB41L3
FAM43A	ANXA11	NEBL
UBE2D1	SPCS3	RPL4
EIF3G	ACTN1	RPL27A
ADPRH	ARHGAP24	RPS25
FUOM	CD82	EEF2
SLC25A5	TRIM29	COL19A1
MRPL49	SHOC2	RAB30
IL32	C1GALT1C1	RPL11
CPTP	SLC12A6	ALMS1
PLRG1	HSPBAP1	RPS7
CXCL5	PSEN1	RPL35A
EBPL	KRT23	KRT72
FANCM	C6orf89	SLC38A1
ACY1	ARHGAP27	ACVR2B
RPUSD1	DHRS7B	IDH3A
TIMM50	JAG1	NLE1
ZNF260	ZNF143	TMEM176A
ABHD14B	CDC42EP3	SMDT1
FBXW9	PDLIM5	RPL35
MRPL28	LMO2	RPL10A
TOR3A	MYL6	APEX1
NBL1	TDRD9	BEX2
ADRM1	UNC13A	NT5E
SLC39A10	ARL15	RBM19
NDUFB7	SLC15A4	RPL27
H3C12	STXBP2	HEATR6
COMT	RAB36	SEMA6B
ARL8B	INHBB	RPLP0
DHCR7	BIN3	SLC25A36
PHIP	WDR26	EEF1G
FSTL3	MANBA	GPR15
TCEAL1	TNFAIP8L2	PGM5
RPL27	C9orf72	NR3C2
DDB1	MID1IP1	MID2
NAP1L2	JAK2	TMEM25
SPC24	DNM2	ZXDA
FOLR2	CEP63	OXNAD1
PTGER3	ARID4B	PLCH2
BLZF1	ZNF701	RGS1
NAP1L3	TIRAP	TCEA3
UTP4	OR1E1	RASGRF2
OVCA2	TLR5	RPL8
ALDOA	TSC22D4	HNRNPCL1
ZNF644	RPGRIP1	IL2RA
ADAMTS6	TPST1	ZNF589
SAP30	NARF	ITFG2
CTDSPL2	IL13RA1	MPHOSPH9
OMA1	THBD	RPS23
RPS25	DNAJB12	HERC2
PRKAR2B	USP3	SNRPF
TUBB	SETX	ETS1
THAP9	LCP1	IL11RA
SNRPC	SIPA1L1	ILF3
ZNF280D	GMIP	RFTN1
PRELID3B	FMNL1	RPS21
EMC10	MAST3	KLHL3
WDR74	PRKDC	RPL32
ACO2	AATK	SFMBT1
CDKN2AIP	MON1B	CAMK2D
ATP5F1A	RBM23	SLC25A26
JRKL	PIAS1	FHIT
FLYWCH2	DDIT3	TCF7
CCDC71L	ZNFX1	C12orf29
ASB13	SSH2	RPS19
CKS1B	ARHGAP19	CPED1
ALG1	MYO9B	DIS3L2
GIMAP6	ABHD4	RHOH
HDHD5	EGLN2	MTR
CCT3	TNPO3	DHRS3
EGFL7	MIER1	IPO5
ZFAND1	IRF2	CLNS1A
CDC37L1	BAZ2B	GRAP
BMT2	SMG7	PDE4D
MAFB	MLF2	UBASH3A
HMOX1	CNOT3	AOC1
ACVR1C	PBX2	IL27RA
CAPZA1	AKAP13	PES1
UXT	NUP98	RRM1
NECAP2	ZBED1	RFX7
CEP57L1	MED12	ZNF74
CHID1	EP300	RPL13
RPL10A	CAMKK2	MRPL11
HYAL3	CALCOCO2	CDK6
ZNF428	RNF166	HEMK1
CD36	SPTLC2	SLFN12L
AURKA	TXNIP	MED27
LRRC75A	ZNF646	TCERG1
ACOT7	MYO1F	SSRP1
CFD	VAV3	ABLIM1
CEP162	SLC22A17	TIMM9
YWHAH	WAS	AKAP1
SOCS1	FGD4	WDR75
BRIP1	CUEDC1	TBC1D4
LGALS3BP	TBL1X	MRPL13
GPR171	CHRNA10	RPL15
GFUS	ZRANB1	SMC2
PRKAR1B	CD163	HADH
TBPL1	NFAM1	WNT7A
B4GAT1	RERE	KPNA5
TC2N	OGFRL1	NPM1
WDR83OS	FNDC3B	DHX57
H1-0	KPNA1	BDH2
HLA-A	BNIP2	MTSS1
HMGA1	SLC35E3	RPL5
PQBP1	TP53INP2	NR2C1
SH3BGRL2	RGS19	MRPS35
PCMT1	HIVEP1	AXIN2
POLDIP2	ZNF18	OCIAD2
CABP7	CXCL1	RPSA
MRPS17	USP9X	SNPH
SHARPIN	DERL2	MTHFD1
ALDH9A1	SYTL3	PTCD3
RNF220	POLR2C	CASD1
MAP9	EIF4G3	EIF3E
H2BC14	DGAT1	PRKCA
SNU13	GOLGA2	TYW1
DOHH	STARD10	MCM3
SPRYD3	KBTBD11	RASGRP1
PAFAH1B3	RAD21	FAM153B
GPR19	DPEP3	MORC2
C1D	RAPGEFL1	NOC2L
PEX3	NDE1	RAPH1
ERP29	ADAM19	LEF1
CNOT7	RIPK3	CCDC57
ARL4D	ACTN4	GOLGA6C
APBA3	SEMA4D	DNMT1
FAM241A	ATG9A	TMEM245
MYL9	KIDINS220	EIF2AK3
HNRNPA0	IRAK4	SYNGAP1
JCHAIN	SAP130	DNAJC15
MAD1L1	PPP2R2A	FLT3LG
TXNDC5	MPPE1	KMT2A
EMILIN1	ACP6	SLC25A38
MNS1	TCIRG1	SQLE
GCNT4	JARID2	GRAP2
CAPNS1	MAP3K11	ABCB7
SLC10A3	MAPK13	HLA-DRB5
PYM1	ZXDC	CD5
BRMS1	RASSF3	EEF1A1
DMC1	NFYC	DDI2
SEC14L5	SNRK	RASGEF1B
ARF4	WWC3	IRF8
PPIL3	SPTY2D1	OBSCN
MIIP	BCKDK	SNRPA1
RBIS	FGD3	GP5
MCRS1	NUFIP2	UTP14A
EXOC5	DTX2	CD40LG
RAD17	PHF20	CD96
EIF2A	PRKAR1A	ITPR3
CASP8AP2	PGM1	SLC22A23
MAP10	IVNS1ABP	RPS5
HMG20B	TRIM39	TCF12
CDC27	CAMK1D	KCNC3
MAGED2	PPM1F	PEBP1
ESCO1	ZFAND2B	FAM169A
NUP54	LYN	LANCL1
CASD1	NFYA	PTPMT1
SLC39A4	ARHGDIB	RPL23A
ARL2	UBE4B	MYBBP1A
NRGN	USP15	LRRN3
SPARC	GDI1	ESYT2
PPAN-P2RY11	DAAM2	HSD17B4
PTRHD1	LXN	UXS1
PKHD1L1	RFFL	CROCC
FBXW5	GBE1	FIGNL1
SMPD1	SPATA5L1	PDCD11
NSMCE3	S100A9	AFG3L2
ZUP1	TMLHE	RPL26
SNX3	EXOC8	RPL3
CALR	VAMP3	SIK1
ASF1A	TAPBP	SUCLG2
EEF1B2	HCLS1	EEF1B2
SDC1	DDX59	RPS16
NUDT22	FCHO1	MAGEH1
IMPDH2	NR1H2	XPO4
HDDC3	MKNK2	ARMCX4
LIN9	TYK2	RPS27A
VPS26A	ABCA7	MB21D2
TBC1D32	SP1	SMAD3
TIMM8B	UPF2	MFHAS1
MARS2	ZFPL1	PID1
SIRT4	RB1CC1	MEX3C
VAMP5	CXorf38	NSMCE4A
CD3D	MTFMT	NAA15
BOLA1	PRKCZ	AKR1B1
COX6B1	TANK	TESPA1
DENND6B	ANKRD13D	TPCN1
RIF1	ICA1	KDM1A
TBCEL	ZNF93	RPL22
DLGAP5	SEC61A2	PHF10
SMNDC1	RAB4B	FARSB
RITA1	IFT20	NIPAL3
PDE6H	RRM2B	DDX47
CRAT	ZBTB16	GPN1
ZNF24	ZDHHC17	HSP90AB1
DNAJC6	LRPAP1	HEATR1
FEM1B	SLC44A2	INPP4B
RHEB	STK19	ANGEL1
CIB1	ITPK1	AHR
KBTBD3	PRRG4	SLC16A10
TBCB	CIDEB	ZC3H7B
IMPA1	WDTC1	GPX7
MYNN	TOP3A	PA2G4
SPNS1	ATF6	SASH1
LOC102724023	TOR1AIP1	DLG4
ZNF837	FURIN	CAAP1
NPM3	GNAI2	AMER1
DERL3	ICAM3	TMPO
TDRD6	MX2	NRG1
UFSP1	HINT3	PINX1
NSA2	CNTNAP3	SND1
CCDC110	SNX10	RRP1B
VPREB3	ADAM17	CEP78
COMMD9	ARSG	FTSJ1
PUS7L	CDS2	RPLP1
PRR19	GDPD3	ZXDB
MCRIP2	EPS15L1	TFCP2L1
TDRP	SLC25A34	PCYOX1L
ZNF441	PPP4C	RPS3A
TRAPPC1	FBXO33	USP45
MRPL58	NCOA6	UBA5
ZNF85	TTLL4	PRDX1
CHORDC1	NUP153	GPALPP1
KITLG	AP1G1	KIF20B
PDCL	PDE3B	ICOS
MRPS30	PHF2	TPP2
GDI2	DUSP18	BLMH
VAMP4	VPS4B	NEMP2
KIF18A	RNASE6	CD28
AGPS	TSPAN2	C16orf87
TSPAN9	ZDHHC5	OXCT1
GNPDA2	STAM2	TRIB2
HINT1	ZFYVE16	GTPBP4
TRADD	KCND1	MTERF4
CCDC59	CHMP1B	MDC1
PGGT1B	SLC36A4	MBNL3
IGLL5	EPOR	WWP1
UBE2N	ABCC5	BAG3
ZNF302	NR2C2	CHD1L
UBXN1	NINJ1	ATRN
ENHO	TNFAIP6	VEZT
RRP7A	LMO4	STARD7
NDUFS8	GRIPAP1	USP36
TSSC4	FOSL2	ZNF232
ATXN7L3B	VPS37B	ERP29
PFN1	CD300LB	ANKRD36
TRMT10A	PHKA2	GADD45GIP1
HLA-DQA1	KIAA2013	KANK1
PNP	DDAH2	MOB4
TIMM17B	SAMD4B	TFAP4
BRIX1	PPP2R5A	TNFRSF10A
DNPH1	HSPA1L	ISM1
FEM1A	IER2	ASF1A
PIH1D1	OTUD5	ARFGEF2
P2RY10	UBAP1	RPAIN
HYCC1	CYBRD1	ARHGAP32
ARF5	IGF1R	ZNF202
HDAC9	CCR1	FBL
CCNL1	GSK3B	SH2D3A
COPRS	LONRF1	BACH2
TCEA3	GCC1	LRIG1
ARMC5	SPATA13	LIMA1
TRIR	CD46	DCHS1
SLC9C1	CPT2	HNRNPA1L2
RAB32	RNPC3	NPDC1
MS4A3	SNX13	BACE1
RPS7	SLC22A1	CHIC1
METTL23	ST3GAL2	RPUSD4
VPS28	RBBP5	ATXN10
MRPL23	FFAR2	NUS1
TBL1XR1	SP2	TCEAL8
PLD3	DGKD	MDFIC
UNC45A	IL1R1	DDX54
LIMD2	HEY1	FH
SNAP47	OXER1	DOCK7
OBI1	GSR	SH3TC1
SNRPG	AZIN1	LRRC8C
PDXP	TSPAN14	CD3E
PCLAF	GDAP2	NIPA1
KEAP1	SCNM1	RPL7
HLA-DMB	STARD3	HNRNPA1
JOSD2	SMCHD1	INF2
MOB2	ARPC2	EVL
MTBP	ARRDC1	SLC35F2
CLU	SEC14L1	TRABD2A
ALKBH5	ZDHHC12	CAMK4
OSGIN1	PEF1	CKAP5
PMVK	CCND3	ATIC
WNT10A	RAB21	RTTN
C2orf88	NRBP1	FBXO41
C19orf25	ATP6V1A	CCDC50
CRLS1	GAA	RPL39
ZNF273	ADPGK	EIF3L
RGS10	PPM1B	ANKS6
ARHGAP18	CSNK1G2	ACP1
CENPW	OSBPL9	LMO7
IRAK1	LRCH4	ARHGEF17
COX7A2	FCGRT	CXCL5
TSPAN17	DHX8	TCEAL4
MINDY3	SNTB2	PLA2G7
TMEM267	PHACTR1	TBC1D12
EVA1B	PIGX	THBS4
ABCB9	GGA3	GNA12
COMMD6	YOD1	RSL1D1
SLC30A5	PMF1	PANX1
RNF14	FSCN1	BCL11B
TFPI	SYK	RCAN3
ANGPT1	SNX16	COX10
STARD8	ANP32A	RPL18
CLPTM1L	SETDB1	CDKN1A
FDFT1	USP8	GTF3C3
VPS18	PAN3	LGALS2
EEF1E1	CAB39	ZNF275
TFAM	ASF1B	UFC1
ALG10	PADI2	PUS1
PCYT2	PRKD2	PAX5
SHLD3	GAPVD1	ZNF664
HLA-DMA	RLF	LY9
BIRC2	PPM1M	TMEM263
ACTR1B	RNF122	TRUB1
CDKN2C	UNC13D	GCNT4
TM2D2	MAP1LC3A	GPRASP1
KIF15	LRRC25	TJP3
XRCC6	KLHL18	MORC4
SH3TC1	CDK7	IKZF2
ARMC6	NDUFB3	KLHL42
PAQR3	ZC3HAV1	COX7C
TAF6L	STK17A	SLAIN1
FKBP4	ABCG1	XPA
TPT1	DAZAP2	LSM6
PMS1	ITPKC	BRIX1
MRPL13	ARIH1	DPP4
RPL19	COQ10B	RPL29
PGAP1	KL	HDAC8
ATP5PD	DDX6	TIMM13
ABCA13	TBC1D7	LSR
TMX3	F2RL1	EID1
POLE4	AZI2	USP5
PLAAT1	EVI5	COL4A3
ZNF569	LMTK2	TEX10
RPS19BP1	WBP4	THOC1
LCN10	RSBN1L	MKRN3
SUMF2	PSD4	NIFK
CPNE5	LASP1	GCFC2
G6PC3	ZBTB17	TCF3
SMC2	OXSR1	HPCAL4
YWHAE	H6PD	LRBA
IFI30	OR52K2	OSBPL10
PDGFC	ATG10	UTP3
GPI	HERC3	VAV2
SNX12	BTN2A1	CEACAM19
C14orf119	UBE2D3	SOGA3
IFI27L2	NUDT18	FKBP4
GLTPD2	CDH23	URB2
EIF3M	CCNG2	NOB1
FBXO8	CHD7	TTC3
LSM8	PPP2R3A	ACVR1C
POLR1D	GOLGA7	IFFO2
MRPL36	PLK3	FAM120C
SNRPE	NFIC	TLE2
RPL7	GPX3	RPTOR
PYGB	NADSYN1	AQP3
RPL35A	ZNF213	ADARB1
UGP2	PEX11G	KCNN4
LNX1	ABHD3	NHP2
SMTN	REXO1	PLEKHB1
DBP	GATAD2B	NUP205
EGF	USP34	PEA15
AGBL5	C11orf54	NDUFS4
LEPR	NUP50	RPS27L
SLC39A1	MED8	JCHAIN
SERF2	KIAA0753	PLAC8
TIMM9	RDH5	MRPL48
THOP1	SOCS3	UTP20
KIAA1143	TXNL4B	MRPL19
EVI2B	TTF1	ANKRD13C
VDAC3	ZNF148	MAGED1
CCDC124	HTRA2	ACAA2
ZNF267	ATXN1	CTPS2
SLC4A2	RAC2	STRBP
FADD	EZH1	GTF3A
TMEM86A	MAP1LC3B	PPIE
VAMP8	OSTM1	CD6
DNA2	FBXO11	SETD6
EXOSC4	YPEL5	FGF9
PREB	STAT6	USP14
C9orf72	ELMO1	ZMYND11
TMEM187	RUNDC1	KLF11
TUBB1	ABCA13	AMIGO1
MGAT1	CIC	CDC23
KCTD11	RPGR	BZW2
ORAI1	RCSD1	LPIN1
VPS72	CNTNAP3B	LMF1
ARL14EP	GALNS	ASCC3
NEDD1	KBTBD2	GPATCH4
MINPP1	COL9A2	FUNDC2
MS4A4A	TBK1	GGCT
GP9	RPS6KA5	SLC25A39
GYS2	SCYL1	S1PR1
RPS6KA4	DPEP2	TMED3
NME1	PSRC1	PHYH
RNF187	OTUD1	TXLNG
PSMG2	RNF103	LRPPRC
SOCS6	PLAU	RPL18A
NSUN5	ATOH8	POLR3E
ABRAXAS2	PPP1R14B	DNAJC11
LDHD	SP110	ELAC1
ZNF185	ATP6V1C1	MAP4K5
KHDRBS2	PLD1	FOXP3
PTPRN	TRIP4	PLCG1
JTB	GATAD2A	C12orf57
SPRED1	MAP3K5	PAAF1
CISD2	GPSM3	PASK
OTUD6B	LSP1	COG2
UBB	CUTC	DPH1
MRTO4	BLZF1	NDUFAF4
PSMB3	SH2D3C	SRM
LILRA5	STRN4	NDC1
UROD	NLGN3	SNED1
SLC39A8	SLC39A1	ZBTB25
ADI1	TMF1	MRPS25
CDC73	DVL3	ICOSLG
IDH3G	SAP30BP	MAN1C1
UQCR10	PRKAR2A	C1QBP
PARK7	BRD3	HACD3
DPM3	CAMTA2	LOC728743
ZNF48	AMPH	WDR46
TBL2	GBA2	CCR4
PFDN5	GTF2B	TRAT1
PKIA	HSPA1B	SEL1L3
ZNF493	RAB5A	HMGXB3
TDRD3	STX12	GDAP1
UACA	RNF169	GOLGA7B
GPANK1	GORASP1	NFATC2
ORC4	PRDM10	FAM98B
CDK5	CBX4	RAP1GDS1
ZNF784	CMIP	C2orf88
COMMD5	EIF2AK2	LDAH
E2F5	TAOK2	PVR
MRPL27	CEACAM6	TMCO4
SQLE	VSIG8	CALHM2
NOC2L	PDE6H	PRPF19
PIGP	YIPF3	URI1
IDH3B	CPEB3	RPS6
PSMG3	TBC1D15	GPRIN3
CASP3	SPTLC1	CDR2
TADA3	RNASET2	BCL2
DYNC1I1	TNFRSF12A	ILF2
SMARCB1	DNAJB5	RPL6
NOL11	PLEKHG3	CA6
EIF5AL1	ARMC7	ANKRD36C
OTUB1	PCMTD1	TRIM44
LAMP5	BMP2	CARD11
DUS1L	CORO7	PCED1B
CCDC88A	TSG101	AHNAK
UFM1	CDIPT	CD52
MRPL22	PPM1D	PPP5C
BCKDHA	CRADD	TRIM32
RPL31	ARHGAP25	MAL
SEPTIN5	CEACAM8	CRYL1
TMEM14B	C15orf39	ITM2A
MAD2L2	DCUN1D1	SDK2
ZFP1	PJA2	WDR70
DEPDC1B	CPNE2	RCC2
NME4	SMARCD2	ZNF337
SYNJ2BP-COX16	TMEM43	IL10RA
KTI12	EPHB1	RRS1
AMFR	ENTPD4	XPO5
TBC1D10A	PITPNA	CMC4
TRIM35	COPB2	LRRC40
CHST14	TRIM38	NOLC1
SLC5A10	ATP6V1H	HSPB1
ZBTB26	AIM2	SEPHS1
YWHAG	KIAA0319	ZNF84
RNASEH2C	TNFSF13	SLC4A7
SHF	PARP4	DOCK10
ADH5	ABCA1	SSR4
HDGF	SEC24B	PPRC1
U2SURP	BIN2	PPARGC1B
SMIM29	BTBD7	NAA25
TUSC2	MDM2	CPLX2
TRAF7	ABR	EIF3B
GSPT2	TRAFD1	GABPB2
PSMA6	MICAL1	TSPAN13
PELI3	BCORL1	VAMP8
ELP5	MEP1A	ZNF639
C15orf61	DPYS	PPP3CC
MIER3	DGKG	MRPS9
AP3S1	STAT5A	STAP1
BMI1	ARFGEF1	EBP
BIRC5	PARP16	MTA3
ANO5	LMAN2	RPL30
FBXO5	PLCG2	CD27
RAB4A	SLC4A1AP	ZBTB39
PNOC	JMJD1C	COA4
TCF4	RASA2	ORC5
LSM4	LYST	SLC10A7
ZNF416	TTLL3	TOMM5
NDC1	RNF185	PMS1
CLN5	TBC1D3C	BCAT2
FAM110A	DDX3X	CCDC141
ELK1	SCYL3	DPH5
GAS2L3	CD63	NDUFAF5
TUBB4B	ERN1	SLFN11
MDM1	RAB20	MRPL45
TACO1	USP48	SLC7A1
PSMC4	HERC4	ZNF706
LMAN2	ACSS2	DDX18
FAH	CHMP4B	ST3GAL5
NDUFA11	KREMEN1	ENG
RNF2	HSH2D	ZBTB10
IGFBP4	SCEL	SAV1
FUT7	MYO5C	SLFN13
NOS3	DEGS1	PRKCQ
PGAM1	CCNDBP1	IER3IP1
JUN	OR10G3	NUP188
MYC	ZNF384	GPR89B
CHAC2	ORM2	PKD1
MAN2B1	TMEM61	SEMA4C
WRAP53	ING2	SLC38A5
ELOVL7	VCP	EARS2
SURF1	PRMT5	IFT74
ZNF708	WDFY2	FYN
TMEM9	PRDM8	TIAM1
DPY19L4	ASB7	AP3M2
FSD1L	TIPARP	TRAF1
SLC33A1	PSMD6	PRDX2
SSX2IP	LOC400499	PEPD
HDX	PPP4R2	NR1D1
PI16	PBXIP1	PNMA1
GLMN	NCOA1	ZNF512B
DDX41	PECAM1	MAGED2
CLPP	TRIM21	GEMIN4
BCAT2	WBP2	C7orf31
DUSP23	CLASP1	COX6C
FCER1A	CLPX	GMPS
C3AR1	TIMM17B	UBA2
P2RY11	TRPC4AP	SLAMF1
GRPEL2	MKLN1	BLNK
MRPL3	ARID4A	HLA-DMB
SLF1	DHRS9	IPO7
GPR65	EXT1	RPAP1
DPP3	CRIPT	ARL4C
LAPTM4B	BCL2A1	CD244
PPP1R17	MARK2	PFKP
FAM89B	CLEC1A	CEP290
LOC105371932	TM9SF1	HSF2
PEA15	COTL1	TOP1MT
CXCL11	MPZ	ANKRD36B
SFT2D3	FLT3	SEC11C
PSMB10	SIPA1	LSM4
DHX29	HIF1AN	SHMT2
SCAMP5	CDH2	CHN1
MRPL11	USP38	MDH1
MRPL57	PTGS2	METAP2
TSPYL4	NIPBL	ST6GALNAC4
ZNF354A	TGFBR2	PDCD5
MRPL15	MARCKS	SUMF2
H2BC18	TGFBR1	PITPNM2
GATM	UTY	RPS4X
PDCD1	CARD8	ZNF121
HCCS	COL17A1	NOL6
PSMD3	STXBP3	MRPS18B
HGH1	RNF167	RPS14
PEX16	EPHB4	FECH
NUS1	NCF1	SIDT1
ILK	TESK2	TSPAN18
MRPL53	SF3B4	COX11
DDX49	ADORA3	SNRPC
MAL	ARFGAP3	DCANP1
IL17RC	KIT	TAF4B
TLCD1	SFT2D1	ZBTB14
TMEM243	LRRK1	ARMC1
RCE1	SULF2	TARBP1
TNFSF12-TNFSF13	FKBPL	DACT1
BST2	TAGAP	DDHD2
MTLN	SYNJ1	RUFY3
ENTPD6	PLCB2	MYDGF
MFSD3	NHS	C18orf54
TMEM208	SLC5A8	ZNF287
CLHC1	CASP8	TPD52
KDELR1	CD59	TNFRSF25
RAB8B	PGM5	SPATA9
SNX14	RBM10	VEGFB
ODAD3	MTM1	MRPL4
CCDC66	MFAP3	BANK1
C3orf14	PTGER1	LMNA
FEN1	TIPRL	BMS1
ORAI3	YTHDC1	NOG
EEA1	GRN	PRKACB
NLK	ADAR	TC2N
B3GALT4	MYBPH	MTRR
ANKRD13C	IDI1	DNAJC6
PPP1R14A	BNIPL	RRN3
DEPDC1	BANP	LDHB
HECTD2	LRRC57	ACADM
TNFRSF8	TNFSF10	LAS1L
EMC7	POU2F1	POLR3H
PLA2G15	UBE2R2	TAF9B
GRAP	ALCAM	THAP7
CDKN1C	PAIP2	RDH11
MRPL18	DCP2	BLM
ZNF770	CDC42SE1	MS4A1
HPF1	MRPL28	NET1
CIAPIN1	ZDHHC19	ZNF26
PSMC3	KIAA2026	ABCC3
ATP6V0E1	GPR84	ANAPC10
USP38	ICAM1	APBB1
RNASEH2B	TNFSF8	FBXO21
PPP2CB	BRPF3	IGSF9B
CIAO2A	SIRT2	SRPRB
SYTL4	PDPK1	ZNF510
LRRC24	VPS18	PPIL3
BOLA2B	RGMA	FXYD7
ZNF254	RAB1B	NAT10
ACP5	SLC2A11	SALL2
RWDD4	CAPZB	CDC25B
IBTK	ADARB2	HABP4
BCL2L1	CD2BP2	DNAJA4
PIGY	GTPBP1	EVPL
PYURF	RAB35	ZFP82
CYP1B1	RAP1A	AKT3
METTL13	CARD6	HPS4
PYCR1	CD300LF	ADORA2A
ATF5	XRN2	CEP85
TMEM126B	LIX1L	EPB41L2
TMSB10	ARC	SLC25A23
LMBRD1	NF1	NR4A3
GFER	ALPP	GPR183
UBE2E1	CREB1	ABCB10
CFL1	GALNT3	ABCD2
SYCP2	WDR20	ANO9
C16orf87	RTP1	CFAP97
NAXE	DENND1A	CCT3
POLL	RFX4	TIMM44
VPS37A	TIGD7	MT1X
SPAG16	TOM1L2	ANXA2
NDUFA1	SLC1A3	EIF2AK4
GIPC1	EFEMP2	WDR77
ZDBF2	MANBAL	LCK
RARB	ST6GALNAC3	PLXNA1
SNX6	HRH2	SUPT7L
HOMER3	PCTP	ZNF777
DNTTIP2	CXCL6	S100A10
CHCHD1	PARVG	GLOD4
RPUSD2	EFHC2	MED24
MRPL17	ARID5A	SACS
ZNF678	ROCK1	ZNF300
CYCS	SECTM1	NDUFB9
CHD9	DPM1	ATP8B2
ARHGEF38	C1orf94	NELL2
SAT2	OR1D2	PPA2
ATF1	IQGAP3	ZDHHC21
RPS12	PRKAB1	FAM3C
CDCA4	CTRL	MNAT1
CCDC3	POU5F1	WDR4
LIPA	GNA13	MBNL2
CCRL2	ARRDC3	POLA1
ZCWPW2	TCFL5	STARD4
TMIGD2	OTOS	GOLIM4
ORC3	CASP5	HOXB2
MDH2	EIF4EBP2	MAP3K4
CALM3	PROC	STARD9
ERCC2	CYP27A1	XK
ESAM	GABARAP	SIT1
ALDH3B1	ESRRA	IBTK
DES	MUC6	LAT
C8orf82	HLA-E	SOD1
GGTA1	DNAL4	POLR1A
SLAIN1	PIM3	SUPT3H
AZU1	ZNF217	PNP
DCAF13	ABI1	SH3BGRL2
CLEC2B	FBXO28	ZMYM3
FASTKD3	AVP	HLA-DPB1
CATSPERB	ARL6IP6	KCNA3
TNFRSF17	TBC1D20	RPS10
PCSK6	KPNB1	ZFP90
WDR36	RAE1	CCDC66
CLEC4G	SPP1	IRF4
RNASEH2A	SLC25A14	CAMSAP2
MIF4GD	GCM1	RAD50
ZDHHC21	LHX4	CUX2
CTSH	IL16	ZNF567
FASTK	CDH20	HELLS
ILF2	PPP6C	CPOX
FER	DAPK1	ZNF831
CNPPD1	STAG3	PSMG1
GTPBP6	DISC1	MRPS27
NIBAN2	AVIL	ELAC2
SELP	ZNF354A	NCBP2
POLR1H	BRMS1	CDC42BPB
CTDSPL	HTRA1	SLC35F3
C12orf4	LMOD3	CDK5RAP1
ZDHHC12	FCGR2B	WDR43
RAB2A	CNOT4	ITK
DALRD3	CHMP5	HSD17B8
CHPF	ATP6V1D	PTGER2
HHEX	OGFR	RASSF4
WDR89	LEP	MLH3
KRT18	METTL4	MTX3
ZNF835	SLC31A1	APLF
POLQ	STAMBP	GPHN
TMEM186	SMUG1	NEK1
ANKRD46	SOAT1	TCEAL1
ETFA	FOXC1	PDE4DIP
ZNF511	S100P	NEK3
CYBA	CDH15	RPS2
ANXA6	ANXA13	TMEM237
ZNF688	MEF2A	GGA2
MED12L	CRLF3	SRSF8
PPIG	AMD1	RPL23
PIGS	XKR3	C5orf63
ZNF146	NT5DC3	SORBS3
WDR83	ATP7A	TUBGCP5
INSIG1	WDR13	TOMM7
POLI	LRRC37B	ZKSCAN8
ENDOG	PRKCSH	FAM162A
ZNF653	POLM	ZNF256
CD79A	GMFB	COMMD6
TMEM205	LMBRD1	INTS2
LDHB	CLEC6A	PTPDC1
DBF4	CBX3	CCR7
TBCC	INA	FARS2
ELMOD2	RNF44	NDUFA12
PLPP6	TNFRSF10D	MYO9A
NOA1	RPH3A	OLA1
CD320	CINP	RPL14
CFAP97	LPP	TOMM40
SDC4	STK35	ZFAND1
RPS8	SESN2	PTCH1
EIF4E	BTNL3	FBXO25
IGFBP2	CCDC69	DLAT
SLC25A39	DUSP13	FAM153A
SERTAD3	BRCA1	HLA-DRA
CD109	LTF	TTYH2
EEF1AKMT4-ECE2	FHOD1	CSTF2
SMC4	ZNF692	GPD1L
RPL28	DCTN4	TIGD6
TGFB1I1	PHF23	CAMK2N1
ZNF572	LEMD2	GSPT2
CCR2	HIF1A	HSPA9
CKB	LCN2	SLC39A10
MRPL34	CHKB	SERPINB2
DOLPP1	SLC22A14	NRP1
HES4	MPO	EPS8
STOML1	KPNA4	TADA1
SMAD1	EPS15	ZNF792
EBAG9	OR2B6	GSS
NDRG2	TP53BP1	MYC
LRP1B	MYNN	UBE3A
STPG2	HEBP2	RITA1
ARF1	GYS1	FAHD2B
ALCAM	GNAT2	ATP6V0E2
COMMD4	MMP8	FAM135A
PTTG1	KLF7	NARS2
DMTN	SIN3B	TBC1D9
MCTP1	RNF38	TCF4
GEMIN6	STAG2	NPAS2
LTN1	SCYL2	ABCE1
FAAP100	ATP2A3	EML5
DNAJC8	CHMP2B	SCN4B
LRRN3	TAF7	SPTSSA
PTP4A1	RCBTB2	UBE2Q2
SLC29A3	PTTG2	SH3BP4
FBLN5	MTMR4	NUP35
PSMD8	TNPO1	SLC25A25
QTRT1	BPY2	LRP12
STMN1	ETV5	DHX32
GATB	ANKRD31	RGMB
RPN1	GAB1	DNPH1
EYS	PLCB3	RPL10
DYNC2I2	TAB3	CD3G
VPS13A	FCHO2	RGCC
NAALADL2	ACOT8	KNOP1
NUDT8	WDR47	CAPN2
PLA2G4A	PPFIBP2	CCDC88A
PIWIL4	ARHGAP30	PTPRCAP
ESF1	TRIM11	ARHGEF10L
CFP	SLC5A9	CYSLTR2
MORC3	LRRC4C	MRPL3
UQCC2	SAG	RPL9
RNFT1	MAP4K1	MDN1
RPS24	FUT11	CNKSR2
UBL7	MYBL1	RUVBL1
C18orf32	SP140	LONP1
S100A12	FCRL6	ABHD14B
TIMM22	ZKSCAN8	GOLGA6L4
AK2	TARP	GDPD5
SLC35A1	HNRNPDL	FPGS
OLR1	CCL4	GFOD1
GZMM	MGAT4A	HDHD2
CENPK	SRSF7	SHQ1
MTREX	PRKCH	DBI
RENBP	KLRC4	SIL1
CAMLG	SF3A3	TRMT1
DNASE2	POLR2B	RAD23A
IFTAP	GZMA	TADA2A
RPP40	U2SURP	DDX21
GAPT	SNRPA1	PPP1R16B
GOT2	RORA	DNAJA3
DEFA4	FNBP1	MRPL37
NAP1L1	PPP2R2B	REXO4
CEBPZ	NAAA	GCLC
ARHGDIA	STAT4	SERPINB6
SLC2A5	SLAMF7	ARL14EP
FTSJ1	NSMCE4A	CRLS1
ICE2	SLFN12L	POLR1E
PLOD2	PAN2	CD247
SUCLA2	GZMH	EGLN3
TELO2	SLAMF6	SUPV3L1
SUCO	SPCS2	SNX9
NOP53	NKG7	ZNF544
PMM1	CBLB	EEFSEC
ATP5MJ	SASH3	PJA1
MIOS	DHX15	IFT140
E2F2	TBX21	POP1
FAM76B	RUNX3	ABCF2
PTPN22	IDH3B	EXD2
MRPS2	PYHIN1	ZNF71
THAP2	SFSWAP	SCFD2
RGS13	RASAL3	KLF12
COX5A	TES	CCDC152
CCDC175	ZRANB2	GEMIN5
ZNF141	FCRL3	MCPH1
SURF4	ANXA6	OVGP1
HAGHL	SAMD3	PDIK1L
NUTF2	IKZF1	IMPACT
TMEM170B	EZR	SERGEF
MAP3K7CL	ALG2	TBCEL
TNNT1	PSMB4	TEX30
MRPS23	ARL4C	ATG9B
CALHM6	TMEM208	IL7R
PDZD11	EIF4A1	LTBP3
FAM114A2	CCL3	EDAR
TRPC6	EOMES	TNFRSF10D
NFKBIL1	PMPCB	LRRC23
PLSCR3	KLRC2	NKRF
LSR	RPF1	MAP9
ANAPC10	CD3D	GATB
ZNF675	MAF	CD79B
PTPRO	SRRM1	LSM5
PAK1IP1	EXOSC10	CCDC6
CAPN11	CNOT2	FAM136A
ZRANB2	ORMDL1	RSAD1
DGKI	CCND2	WDR3
COA4	DTHD1	LZTS2
GUCD1	XCL2	NUDCD1
PHOSPHO2	PTPN22	XPNPEP1
CRIP2	CYC1	ATP1A1
NAPRT	IK	KRT73
DPH2	SRSF11	DOCK3
B3GAT3	SH2D1B	HLA-DOA
TMEM38B	GZMB	NAP1L2
MRPS7	SCML4	ADAM22
KRT10	SLC25A36	EIF1AX
EPS8	SP4	GOT2
SLC39A13	KLRG1	MRPL9
FZD2	TSEN15	PHF14
PEBP1	USP16	HINT1
CFAP68	PSME2	ACAT1
CHCHD10	PARP15	JAM3
PDHX	CEBPZ	LMAN1
C19orf38	DDX47	TTC8
RAD51C	CDC25B	TMEM38B
SQSTM1	HNRNPA1	PARP2
ZNF571	FGFBP2	GFRA2
GAMT	SLFN5	MPC1
WASHC3	KLRD1	SMYD5
ECT2	GGNBP2	MRPL1
RBM12B	ZNF12	ZNF532
LACC1	TGFBR3	ZNF382
ERH	ELP2	SCO1
C1GALT1C1	CALR	ST6GALNAC1
VPS11	BOLA2	SV2A
DMXL1	PNISR	PARP1
PKIG	GBP5	UQCC1
CDCA2	TCERG1	CCDC14
CCN6	PSMA4	ZNF280B
PDE3A	MYO1G	MRRF
RPS3A	RCN2	STRAP
CAV2	ITK	ARHGEF9
CUEDC2	CD3G	DUSP4
SIGMAR1	TAF1C	PKIA
NOC3L	ITPA	ZNF30
SRM	HNRNPD	EPHA4
FBXO30	CD2	MEST
RBM7	MS4A1	HAPLN3
ZFP30	TTC38	ERCC2
NTMT1	CD5	MBLAC2
TM9SF3	PHF11	EPHX2
ZC3H15	MRPL46	GTF3C6
KCNG2	LYSMD2	ARMCX6
MTPN	SP140L	CAND1
TAX1BP3	CEP78	SLC22A17
TMEM19	IL2RB	CEP72
GCOM1	HDDC2	LDLRAP1
IRF5	FUS	STXBP1
KLHDC7B	TMEM255A	NUCKS1
TCN2	SKAP1	ZBTB41
RSU1	ARF6	SPOCK2
SPIB	WDR75	CD86
CCDC90B	SAMHD1	CXCR5
BZW1	PRPF4B	ZNF853
CNOT2	ARAP2	PRRT1
CTSB	RPL30	ERAL1
MTFP1	CD74	C9orf78
EHD4	USP28	APRT
RPL22L1	LTV1	RIC3
COG8	EAPP	COL6A1
NAGA	CDK13	EDA
ZCCHC7	FASTKD2	VASH1
KIAA2013	RABGGTB	TSEN2
WDR5B	ATM	CD1C
CADM2	PLAC8	PLBD2
SCRN2	NCKAP1L	EIF2D
TCEA1	IKZF3	MYH3
CERS2	RPP30	DDB2
[truncated: 4,178 more rows]

## Sheet: Table S3B
Table S3B. Disease-related genes for ischemic stroke (IS), myocardial infarction (MI), and rheumatoid arthritis (RA) retrieved from the MalaCards database
IS-related genes	MI-related genes	RA-related genes
F5	ITGB3	SLC22A4
F2	F7	CIITA
NOS3	F13A1	PTPN22
PRKCH	OLR1	CD244
ALOX5AP	LGALS2	NFKBIL1
NOTCH3	LTA	IL10
ACSL4	ESR1	IRF5
FBN1	PSMA6	TLR1
SERPINC1	GCLM	CHRNG
MTHFR	LRP8	HLA-DRB1
APP	TNFSF4	PADI4
ITGA2B	GCLC	STAT4
JAK2	CCT7	FCRL3
F7	GUCY1A1	TNF
CST3	CLCN1	IL6
ENG	ACE	MACIR
TTR	AGTR1	IL17A
F10	PLAT	TNFAIP6
EPOR	MEF2A	IL6ST
MMUT	SERPINE1	FSTL1
COL4A1	APOB	SERPINH1
HBB	SORT1	IL1A
GLA	PON1	IL1RN
ITGB3	PALLD	CCL2
COL4A2	ADIPOQ	COMP
ACVRL1	ALOX5AP	CTLA4
GUCY1A1	EMC10	TNFRSF1B
RBM8A	CXCL12	CD40LG
FGFR1	CRP	MMP13
ABCC6	NPPB	IL2RA
PRF1	PTGIS	TRAF1
CFH	GJA4	VCAM1
STIM1	POSTN	SAA1
SPARC	CKM	MIF
TREX1	MB	CCR6
HTRA1	PGF	IL17RA
SMARCAL1	AGER	CD40
PRKCG	PROCR	CSF1
ALPL	THBD	S100A12
HABP2	MMP3	ADAM17
KCNQ1	PIK3C2A	CRP
F13A1	GDF15	HMGB1
ADA2	HFE	IL1B
JAM3	TNNT2	SUPT20H
PROC	PHACTR1	OLAH
SOST	NOS3	SLC11A1
KRIT1	CD14	MMP3
VHL	HMGCR	FOXP3
MYH11	APOA1	TNFSF11
RAB27A	F3	IFNG
FLNA	P2RY12	TFRC
HLA-DQB1	FABP3	CXCL8
PDE3A	CIITA	IL4
ACAD9	SERPINC1	MMP12
ASS1	NPPA	IL18
CFHR1	SELP	PTGS2
CFHR3	CBS	HSPA5
CHD1	APOE	MMP1
CPS1	AGT	HAS1
EBF3	VWF	IL2
ELMO2	REN	TNFRSF11B
EOGT	PTGS2	IL1R1
ERF	MYDGF	DDX39B
GALK1	MT-ND2	ITGAV
GYS1	EDN1	ANXA1
IVD	FGA	IL15
MAX	KNG1	TNFRSF1A
OTC	MTHFR	HLA-B
PCCA	S100B	BST1
PCCB	TNNI3	MICB
PCNT	CETP	CCR2
PIK3R5	LPA	REL
PMM2	WRN	IL6R
PNP	LRP6	TNFSF13B
PRKAG2	BRINP3	NR4A2
SAMD9	F5	PIK3CG
SH2B3	GP6	IL37
SLC19A2	CKB	ICAM1
SLC2A10	PCSK2	TIMP1
SNX14	NR3C2	FCGR3A
TMEM127	AGTR2	CCRL2
TRAPPC11	PF4	CHI3L1
USP18	APOC3	HSPA4
WFS1	LDLR	BLK
XRCC4	GATA4	SAA2
XYLT1	FGB	MMP9
XYLT2	PTGS1	PRSS2
ZSWIM6	ITGA2B	CSF1R
ACE	ADM	FOLR2
APOH	ABRAXAS2	TAGAP
PLAT	THBS4	CARD8
F3	F10	TLR4
AIF1	HIF1A	TNIP1
THBD	IL6	PRTN3
PF4	PECAM1	ACP5
VWF	CST3	IL23R
SERPINE1	GNB3	CCL5
SULT1A3	CTF1	NLRP1
PTGIS	PAPPA	CCL3
SELP	MYL3	BTNL2
CBS	F2R	RELB
TSPO	GJA1	FLG
SERPIND1	CXCR4	TTR
HSPA4	TNF	SELE
ENTPD1	ABCA1	CLEC16A
PDE4D	ACE2	TNFRSF11A
CRP	ADRB1	BTLA
PLA2G7	ADRB2	DHODH
IL6	INS	GPI
IL1B	ITGA2	IL13
LPA	GP1BA	CCR5
FGA	IL1B	TLR2
CASP3	PIK3CG	CD79A
ALB	PLA2G7	IL1RAPL2
TNF	RETN	FCGR2A
BDNF	CDH5	CXCL10
RBFOX3	FN1	CTSK
PPBP	SCARB1	MAPK14
MMP9	ANXA5	IL22RA1
BCL2	CASP1	CXCL1
APOE	PDE5A	CSF2
BMP7	PPBP	MAP3K8
AKT1	ALB	SH2D1A
BAX	ITGAM	PTGS1
TLR4	PTX3	MAFB
HMOX1	CCL5	SAA4
INS	ENG	PRRC2A
IL10	MME	JUN
GFAP	ALDH2	CXCR3
S100B	CYP2C9	NFKBIA
CLDN5	MMP9	ATIC
PIK3CG	F2	SIGLEC1
PLG	ANGPT1	CD28
PIK3CB	TGFB1	MPO
PIK3CD	IL10	OSM
GPT	LIPC	LRRK2
PIK3CA	PCSK9	IL23A
ICAM1	CCL2	GNAQ
EDN1	APOA5	NPSR1
ACTB	ADAMTS13	PPP1CA
HIF1A	F8	FAS
RNF213	ICAM1	CILP
CCL2	CCN2	HSPD1
DNTT	NPY	IL2RB
OCLN	CYCS	CCL20
ENO2	SELL	MMP2
NGF	KCNJ5	IL7
VCAM1	ADD1	CD69
CASP1	VCAM1	CX3CR1
CYCS	TLR4	ELANE
MPO	CCR5	MBL2
PXDN	MGP	S100A9
PXDNL	CCL11	IL32
CSF1	COL3A1	LTA
TJP1	F11	PHF19
NLRP3	CYBA	STEAP4
NPPB	GHRL	LECT2
TGFB1	PPARG	FCGR2B
AGT	CYP2C19	CD44
GAPDH	SELPLG	SIAE
BECN1	IL18	CD36
REN	NPR1	CXCL5
FGF2	SELE	ENO1
EPO	MPO	BGLAP
IL18	APOA2	MAPK8
JUN	IGF1	MMP8
PTGS2	CCL3	NOS2
MAP2	CD163	CXCL12
SIRT1	CHKA	CCR1
NFE2L2	MMP2	PLB1
GSK3B	SRC	SYVN1
IL1A	LCAT	IL11
CREB1	SHBG	JAM3
GDNF	CXCL8	FCGR3B
MTOR	MAPK14	APOH
IFNG	NOS1	HP
HMGB1	NPPC	ANXA5
PECAM1	PPIG	ITGB2
NES	CASP3	ACAN
CKB	LTA4H	CX3CL1
GPX3	DPP4	IL18BP
STAT3	MYL4	LTF
GPX7	IL1A	MTHFR
CKM	LPL	HTRA1
GPX6	CFH	IL16
CKMT2	IFNG	ZNF334
GPX8	GSR	CXCR5
PPARG	PLG	PPP1CB
CKMT1B	CYP11B2	SELL
GPX5	THBS2	CTSG
GPX2	IL6R	SYK
SELE	LGALS3	IL18R1
GAP43	CLU	SLC19A1
CXCL8	APOA4	PLA2G2A
APOB	HMOX1	SRF
DCX	SERPINA3	PDCD1
SNCA	LEP	FASLG
CYBB	GRK2	IL22
DLG4	CD34	IFNB1
P2RY12	NPR2	COL2A1
MRS2	AKT1	CTSB
MMP2	SOD3	CXCR4
MAPK3	BDKRB2	HLA-DMA
MYD88	DCN	MAPK1
IL4	TIMP1	ADAMTS4
CD4	AVP	TIMP2
NGB	CCR2	ALOX5
CD68	GPT	CXCL9
ADAMTS13	PPARA	NR3C1
AOC3	HGF	HLA-DMB
ACE2	ENPP1	CCL4
CD34	SLC6A4	IKBKB
MAPT	PON2	PPP1CC
CCK	BCL2	TNFRSF13C
PCSK5	LRP1	LIF
NOS1	SCN5A	IL26
IL17A	SAA1	CD4
TNNI3	IGFBP1	TLR9
ITGAM	MYH6	SPP1
PIK3C3	PYGB	IL10RA
GPX4	MMP13	CR1
MBP	UTS2	CCR7
GSDMD	MTR	BMP6
PANX1	CD40LG	RETN
KDR	SIRT1	ADIPOQ
CASP9	NLRP3	GOLGB1
LIPN	CSF3	ITGAM
ANGPT1	SERPING1	TNFSF14
NTRK2	CD36	TNFRSF9
IGF1	EPO	CAST
TP53	MMP1	TNFRSF4
CXCL12	FGF2	IL1RAP
APOA1	S100A1	PLA2G10
NOX4	F9	CDH11
NFKB1	KDR	MMP14
GRIN2B	PIK3CA	CRH
KEAP1	CNR1	LTBR
ANXA5	HTR2A	CD86
SYP	BAX	ITGAL
PPP1R3A	MMP7	BSG
PTPRC	XDH	SOCS3
HSPA8	NFKB1	IL21
MRC1	RYR2	JAK3
NEFL	SP1	TRAF6
CSF3	HSPA8	PRG4
KNG1	THBS1	AGER
NFKBIA	SAA4	NAMPT
SLC1A2	IL4	CHUK
TARDBP	DNASE1	IL17B
NRG1	HMGB1	CCR3
CD8A	LCN2	TNFRSF10A
XDH	APLN	CD5
NQO1	STAT3	IL21R
EDN3	COMT	TNFRSF6B
DPP4	PIK3CB	PTPRC
HMGCR	LBP	GZMB
TLR2	ELN	STAT1
APOA2	SULT1A3	CCR4
BCL2L1	SERPINF2	S100A8
GPT2	HP	FCGR1A
CALM3	RXFP2	HLA-DQB1
SLC5A2	IL17A	TNFSF13
GSR	IL6ST	FOS
GCG	TP53	CD80
ADIPOQ	PDE4D	KLRK1
GLP1R	CA3	FPR2
FOS	CD59	ZFP36
RTN4R	TLR2	ITGA4
IL2	CDKN2A	TYK2
RHOA	CTNNB1	B2M
AGTR1	ITGAL	DPP4
BACE1	TNFRSF11B	TLR3
GJA1	P2RY1	SOCS1
GP1BA	ITGB1	TNFRSF18
SCARB1	MYH7	MEFV
ACHE	C1S	FPGS
BCHE	PTPRC	CXCL11
HSPA5	IL33	TNFRSF12A
CAV1	SPP1	MMP19
CALML4	CYBB	CD163
CDH5	CD40	PTGES
PPARGC1A	JAK2	GZMA
CALML6	SERPINB2	CASP1
CCL3	TFPI	ADORA3
CALML3	SOD2	HAPLN1
CALML5	CYP3A4	FN1
SERPINF2	MEF2C	CFLAR
GP6	CX3CR1	AKT1
AVP	IL1RN	C5AR1
NTF3	COL1A1	FLT1
ARG1	GPX3	IRAK1
DNAH8	GSK3B	VIP
CTNNB1	SMAD3	CAT
EGF	NOS2	TIE1
CYP2C19	CDKN2B	TGFB1
CASP8	PPARGC1A	CXCL16
TXN	TEK	NOD2
CX3CL1	AHSG	CD14
MAPK8	TIMP2	APOA1
PSEN1	ACTB	IKBKE
MMP3	ELANE	DKK1
OLR1	TNFRSF1A	SELP
PRKACB	ANGPT2	CTSL
PRKACG	HSPA4	SUMO4
PRKACA	KCNQ1	CD27
PRTN3	PDX1	IL12B
ATP12A	FLT1	JAK1
ATP4A	SOD1	JAK2
CXCR4	ARG1	PLG
MAP1LC3B	CPB2	DHFR
PF4V1	APOH	TIMP3
CD36	ITGB2	CD68
HGF	NAMPT	HLA-DPB1
TEK	CXCL10	TPMT
FN1	ALOX5	ERV3-1
SCARB2	IL13	CCL11
PTH	KCNH2	ICA1
TBXA2R	VASP	CD52
NPPA	CX3CL1	ADA
FOXO3	INSR	IL4R
MB	PTEN	TAC1
GRIN2A	FNDC5	CD1D
TRAF6	IL1R1	CD274
TIMP1	SERPINA1	STAT3
APLN	TTN
TREM2	CSF2
PCSK9	IL1RL1
CCL5	FGF23
CX3CR1	MMP8
PPARA	SMAD2
CCR2
SOD1
FCGR3B
LCN2
PINK1
TNFRSF13B
FCGR3A
MAOB
TFRC
SRC
AGER
TAC1
BNIP3
THY1
EIF2AK3
CXCL1
POMC
LEP
TXNIP
HP
SYN1
LDLR
SIRT3
F2R
PTEN
PTGS1
SI
TH
SOD2
C3
NKRF
CXCL10
MGAM
FNDC5
PON1
IL13
DDIT3
CEACAM5
FBL
ITK
NLRP1
MAPK1
DNM1L
NOS2
CD40LG
TNNT2
FGF5
FGF20
SPP1
FGF17
TFPI
FOXO1
NOX1
CDK5
FGF6
FGF22
EGFR
FGF18
TRPM4
FGF16
FGF4
ANGPT2
FGF8
FGF9
DUOX1
MAP3K5
ULK1
CTSB
FGF3
ABCC8
APAF1
FGF10
IFNB1
FGF7
NT5E
CD63
PARK7
MME
STAT1
CYP3A4
ATG7
ALDH2
SP6
AIM2
PLA2G4A
P2RY1
PYCARD
NOTCH1
F8
CD86
ITGB1
ABCA1
NTRK1
TNFRSF1A
RIPK1
CSF2
EPHX2
MAOA
IL33
NFE2
MYH14
PARP1

## Sheet: Table S3C
Table S3C. Candidate disease targets identified by intersecting transcriptomic DEGs with disease-related genes from MalaCards database
IS candidate targets	MI candidate targets	RA candidate targets
PPBP	CLU	CD244
PF4V1	F8	TLR1
TSPO	GCLM	PADI4
CLDN5	SORT1	TNFAIP6
HMGB1	PYGB	CTLA4
P2RY12	ITGB3	CD40LG
ITGA2B	APOE	IL2RA
GPX4	TLR4	TRAF1
GAPDH	TIMP2	IL17RA
PF4	ALOX5AP	CD40
F13A1	MMP9	FOXP3
FBL	ARG1	TFRC
PRKACB	ALOX5	IL1R1
SAMD9	ITGAM	IL15
NEFL	TNFRSF1A	TNFRSF1A
SOD1	SERPINA1	HLA-B
TP53	IL1RN	BST1
CST3	STAT3	TIMP1
GUCY1A1	IL6R	MMP9
GALK1	PTEN	TAGAP
HSPA8	HMGCR	TLR4
MPO	F5	TNIP1
ANXA5	MAPK14	TLR2
PYCARD	ADM	CD79A
HMOX1	TLR2	FCGR2A
CD36	CBS	MAPK14
SPARC	VASP	SH2D1A
PNP	MME	NFKBIA
KEAP1	SOD2	ATIC
TFPI	CD14	CD28
ANGPT1	CYBA	GNAQ
EGF	SELL	FAS
PARK7	HP	IL32
CDK5	CDKN2B	PHF19
CASP3	UTS2	STEAP4
NOS3	JAK2	CXCL5
JUN	THBD	JAM3
SNX14	CD163	CXCR5
BCL2L1	SP1	SELL
CYCS	GSK3B	MAPK1
CALM3	IL1R1	TIMP2
SELP	GSR	ALOX5
CCR2	PHACTR1	NR3C1
CKB	GPX3	HLA-DMB
PLA2G4A	ABCA1	CD4
OLR1	PECAM1	IL10RA
PDE3A	PTGS2	CR1
CTSB	CD59	CCR7
CD4	ICAM1	ITGAM
XRCC4	AVP	IL1RAP
APP	SPP1	CD86
POMC	LEP	CHUK
ACVRL1	MEF2A	TNFRSF10A
ITGB3	HIF1A	CD5
CXCL10	LCN2	STAT1
PIK3CA	MPO	CCR4
GSDMD	MMP8	FCGR1A
CFH	CCL3	FOS
HGF	TP53	FPR2
BAX	TNF	DPP4
MMUT	CIITA	MEFV
JAM3	CX3CR1	FPGS
SRC	ITGAL	CASP1
TREX1	HSPA8	FLT1
SNCA	TTN	TGFB1
CD68	ADRB2	CXCL16
PRTN3	PTPRC	NOD2
TXNIP	CCT7	SELP
LCN2	CD40LG	CD27
P2RY1	SMAD3	JAK1
IGF1	SOD1	HLA-DPB1
WFS1	LTA	CD52
TXN	BCL2	CD274
TBXA2R	CCL5	STAT3
HLA-DQB1	NR3C2
GLA	NOS3
VWF	CXCL10
MAPK8	CD40
CHD1	CYCS
HP	CST3
GPX2	ENG
RIPK1	IFNG
PPARA	LGALS2
SERPIND1	ITGA2B
MBP	ADD1
FOXO3	PON2
PCNT	CKB
PRKCH	LTA4H
MYH11	PTGS1
CASP8
ENTPD1
PIK3R5
TEK
RAB27A
MTOR
MAPK1
ABCC6
NLRP1
SOD2
AGER
ABCA1
RBFOX3
SH2B3
FBN1
ULK1
FNDC5
PRKAG2
XYLT1
SERPINC1
GPX3
F5
NOTCH1
CBS
APOA2
RNF213
MAP3K5
OCLN
AOC3
APAF1
GSK3B
BACE1
STAT3
CSF1
TRAF6
MAPT
CKMT2
CX3CR1
CALML6
NPPA
F2R
FCGR3A
ANGPT2
PTGS2

## Sheet: Table S4A
Table S4A. Targets within the largest connected component (LCC) of the ischemic stroke (IS) disease module
TRAF6
SOD1
MTOR
PCNT
CD36
GSDMD
BCL2L1
APAF1
PIK3CA
CST3
ULK1
GAPDH
FBL
TFPI
HMGB1
MYH11
AGER
HLA-DQB1
SNCA
SRC
ITGA2B
TXN
FOXO3
PNP
CASP3
PRKCH
RNF213
PYCARD
TP53
GUCY1A1
ENTPD1
KEAP1
NEFL
IGF1
SPARC
TXNIP
CALM3
MMUT
SOD2
RIPK1
NOS3
F2R
XRCC4
ANXA5
FBN1
MAP3K5
GALK1
GPX2
PRKACB
BAX
LCN2
CYCS
GSK3B
ITGB3
STAT3
PPARA
CCR2
PLA2G4A
JUN
PARK7
HSPA8
SERPIND1
BACE1
CFH
CSF1
F5
CDK5
CASP8
MBP
POMC
NLRP1
FCGR3A
CTSB
NPPA
MAPT
MAPK8
PTGS2
OCLN
APP
CD4
CKB
OLR1
NOTCH1
MAPK1

## Sheet: Table S4B
Table S4B. Targets within the largest connected component (LCC) of the myocardial infarction (MI) disease module
CIITA
JAK2
TIMP2
ADRB2
BCL2
SMAD3
SP1
ITGAL
PTGS1
PTGS2
CCT7
TNFRSF1A
ITGA2B
MEF2A
CD40LG
TLR2
PTEN
SOD2
ICAM1
CD14
TP53
CCL3
IFNG
SOD1
IL6R
TLR4
LCN2
NOS3
APOE
CLU
CD40
MMP9
LEP
CYCS
GSK3B
SERPINA1
CKB
HMGCR
TNF
HSPA8
CDKN2B
LTA
CD59
MAPK14
TTN
STAT3
PTPRC
HP
PON2
ITGAM
ITGB3
HIF1A
VASP
ENG
LGALS2

## Sheet: Table S4C
Table S4C. Targets within the largest connected component (LCC) of the rheumatoid arthritis (RA) disease module
JAK1
CHUK
JAM3
NR3C1
GNAQ
CD28
TFRC
TNFRSF1A
FCGR2A
TLR1
TLR2
FLT1
IL1R1
CD79A
IL1RAP
STEAP4
FCGR1A
HLA-B
TIMP2
CASP1
CD27
ITGAM
TNIP1
CD40LG
IL15
MEFV
IL10RA
MMP9
IL17RA
FOXP3
CD244
CTLA4
TIMP1
TGFB1
CD5
NFKBIA
TNFRSF10A
CD274
MAPK14
MAPK1
STAT3
CD40
CD86
STAT1
TRAF1
TLR4
CXCR5
NOD2
CD4
FOS
CXCL5
SH2D1A
ALOX5

[truncated: 11 more sheets: Table S5A, Table S5B, Table S6A, Table S6B, Table S7A, Table S7B, Table S8A, Table S8B, Table S8C, Table S9, Table S10]
